# Supplementary material for: Altering the redox status of Chlamydia trachomatis directly impacts its developmental cycle progression
Source: eLife. 2025 Jan 17;13:RP98409. doi: 10.7554/eLife.98409 (PMC11741522; doi:10.7554/eLife.98409)
Supplement: Supplementary file 1. [file elife-98409-supp1.xlsx]

## Sheet: RNAseq Overview
Table S1: Summary of ahpC knockdown RNA-seq results
			UTD			ahpC KD
	Sample	1	2	3	1	2	3
	Number of Reads	46547072	56479768	50368558	33538718	40042002	64130662
	Reads Mapped to Ctr	2591676	2900978	2825536	3744758	4173520	6369290
	% of Reads Mapped to Ctr	5.57	5.14	5.61	11.17	10.42	9.93
	% Ctr Reads: Protein Coding	94.47	94.55	94.26	95.1	95.42	94.96
	% Ctr Reads: rRNA	0.32	0.25	0.26	0.16	0.2	0.2
	Est. Genome Coverage (Fold)	249	279	272	360	402	613
	Average Fold Coverage			266.667			458.333

## Sheet: ahpC KD vs UTD
Name	Chromosome	Region	Max group mean	Log₂ fold change	Fold change	P-value	FDR p-value	Biotype	Gene ID
hct2	Chromosome	373681..374352	2403.04	3.18523	9.09601	0	0	protein_coding	CTL0302
CTL0186	Chromosome	complement(236350..236712)	1494.19	2.81293	7.02712	1.33979e-164	1.14126e-162	protein_coding	CTL0186
copB	Chromosome	968381..969844	1353.34	2.68776	6.44314	3.68896e-267	1.15219e-264	protein_coding	CTL0841
CTL0886	Chromosome	complement(1025635..1027590)	1090.85	2.64663	6.26201	7.45493e-266	1.74632e-263	protein_coding	CTL0886
CTL0840	Chromosome	967985..968344	1076.68	2.63769	6.22333	5.41727e-126	2.20695e-124	protein_coding	CTL0840
scc2	Chromosome	967270..967968	1318.33	2.46388	5.517	9.93281e-180	1.03412e-177	protein_coding	CTL0839
CTL0338	Chromosome	416611..418293	674.026	2.45922	5.49918	6.0716e-197	8.12727e-195	protein_coding	CTL0338
CTL0185	Chromosome	complement(236030..236329)	1055.09	2.43994	5.42618	1.22491e-102	3.95774e-101	protein_coding	CTL0185
copD	Chromosome	969875..971194	860.099	2.43511	5.40806	2.0956e-194	2.45447e-192	protein_coding	CTL0842
CTL0221	Chromosome	complement(277967..278446)	612.539	2.26434	4.80434	7.04769e-91	2.00112e-89	protein_coding	CTL0221
CTL0260	Chromosome	complement(327395..328486)	1042.03	2.15891	4.46578	3.83819e-152	2.39759e-150	protein_coding	CTL0260
CTL0063	Chromosome	76182..77150	800.11	2.0691	4.19625	6.69409e-133	3.30125e-131	protein_coding	CTL0063
CTL0433	Chromosome	complement(521047..521757)	1830.51	2.05014	4.14147	6.07874e-155	4.06841e-153	protein_coding	CTL0433
CTL0220	Chromosome	complement(277433..277939)	623.68	1.99715	3.99209	1.02728e-81	2.4681e-80	protein_coding	CTL0220
CTL0219	Chromosome	complement(276902..277420)	369.43	1.97593	3.93382	2.01865e-47	2.17411e-46	protein_coding	CTL0219
tsp	Chromosome	827873..829822	373.609	1.90982	3.75763	6.46783e-115	2.33091e-113	protein_coding	CTL0700
CTL0884	Chromosome	1020329..1022845	1462.48	1.89071	3.70819	7.99677e-162	6.24414e-160	protein_coding	CTL0884
omcA	Chromosome	complement(832367..832633)	11463.9	1.86072	3.63189	1.01891e-134	5.304e-133	protein_coding	CTL0703
CTL0648	Chromosome	complement(765280..766410)	250.139	1.83729	3.57339	5.75043e-69	9.62171e-68	protein_coding	CTL0648
dnaK	Chromosome	770198..772180	3845.39	1.82578	3.54497	3.10458e-160	2.23768e-158	protein_coding	CTL0652
CTL0338A	Chromosome	418290..418772	320.313	1.79299	3.46531	3.63581e-40	3.51211e-39	protein_coding	CTL0338A
CTL0255	Chromosome	321649..323421	3980.81	1.74598	3.35424	1.83221e-146	1.07299e-144	protein_coding	CTL0255
CTL0883	Chromosome	complement(1017586..1020213)	765.205	1.74301	3.34733	1.84633e-128	8.23816e-127	protein_coding	CTL0883
tarp	Chromosome	849494..852511	976.641	1.6856	3.21674	1.54678e-127	6.58789e-126	protein_coding	CTL0716
CTL0064	Chromosome	77201..78397	423.058	1.66499	3.17111	3.82975e-80	8.75238e-79	protein_coding	CTL0064
grpE	Chromosome	769600..770172	1814.66	1.59283	3.01641	1.33117e-83	3.3711e-82	protein_coding	CTL0651
CTL0003	Chromosome	complement(2462..2896)	1368.95	1.58967	3.00981	1.8481e-79	4.02714e-78	protein_coding	CTL0003
hsp60_1	Chromosome	complement(448761..450395)	4016.75	1.55925	2.947	2.04108e-117	7.64997e-116	protein_coding	CTL0365
omcB	Chromosome	complement(830559..832220)	17641.2	1.55372	2.93574	1.41082e-121	5.50809e-120	protein_coding	CTL0702
CTL0329	Chromosome	complement(409289..410266)	1184.69	1.54756	2.92322	4.27733e-93	1.29286e-91	protein_coding	CTL0329
groES	Chromosome	complement(450434..450742)	2476.86	1.53215	2.89216	2.63368e-44	2.74195e-43	protein_coding	CTL0366
CTL0184	Chromosome	235152..235946	813.02	1.51208	2.85222	1.53286e-75	3.05593e-74	protein_coding	CTL0184
CTL0466	Chromosome	complement(559967..561610)	1119.08	1.40004	2.6391	6.04714e-85	1.6189e-83	protein_coding	CTL0466
CTL0619	Chromosome	complement(734754..736481)	776.421	1.39736	2.63419	4.12969e-80	9.21315e-79	protein_coding	CTL0619
sucA	Chromosome	383234..385945	413.942	1.38826	2.61763	2.76394e-76	5.75514e-75	protein_coding	CTL0310
CTL0013	Chromosome	complement(20658..20954)	445.723	1.37799	2.59907	2.80841e-28	1.81482e-27	protein_coding	CTL0013
ispH	Chromosome	291533..292456	2271.8	1.32221	2.50049	7.10086e-78	1.51216e-76	protein_coding	CTL0234
CTL0650	Chromosome	768425..769603	1747.5	1.30273	2.46695	1.50883e-75	3.05593e-74	protein_coding	CTL0650
CTL0828	Chromosome	complement(954992..955435)	36813.6	1.29153	2.44787	4.90548e-84	1.27679e-82	protein_coding	CTL0828
CTL0337	Chromosome	416281..416601	4323.15	1.27873	2.42626	2.02652e-46	2.15779e-45	protein_coding	CTL0337
CTL0610	Chromosome	complement(725491..727605)	226.184	1.27609	2.42182	4.66408e-51	5.4628e-50	protein_coding	CTL0610
CTL0272	Chromosome	340798..342099	3062.35	1.25573	2.38789	2.8215e-75	5.5078e-74	protein_coding	CTL0272
CTL0887	Chromosome	complement(1027698..1028999)	3141.24	1.22732	2.34132	3.44106e-72	6.44854e-71	protein_coding	CTL0887
CTL0823	Chromosome	951025..951861	725.966	1.22157	2.332	6.64334e-50	7.49977e-49	protein_coding	CTL0823
CTL0399	Chromosome	483118..483984	4532.25	1.20134	2.29953	3.98791e-69	6.79395e-68	protein_coding	CTL0399
CTL0271	Chromosome	339884..340612	2170.05	1.19134	2.28364	1.19122e-61	1.64143e-60	protein_coding	CTL0271
CTL0758	Chromosome	complement(893707..893856)	6.72335	1.18307	2.27059	0.38042	0.44335	protein_coding	CTL0758
ftsH	Chromosome	269783..272524	2810.4	1.18259	2.26984	1.86062e-69	3.22852e-68	protein_coding	CTL0213
CTL0638	Chromosome	complement(754882..755073)	4697.55	1.18071	2.26689	2.55415e-54	3.14899e-53	protein_coding	CTL0638
CTL0209	Chromosome	264419..266395	344.31	1.17878	2.26385	3.36469e-50	3.84477e-49	protein_coding	CTL0209
glgA	Chromosome	complement(215234..216658)	20988.2	1.17827	2.26305	6.64503e-71	1.17479e-69	protein_coding	CTL0167
lon	Chromosome	710666..713125	1649.32	1.16001	2.23458	8.283e-65	1.27232e-63	protein_coding	CTL0598
CTL0540	Chromosome	640283..641977	1688.83	1.15839	2.23208	6.9374e-63	1.00005e-61	protein_coding	CTL0540
CTL0456	Chromosome	547084..548499	501.767	1.15474	2.22645	4.94327e-49	5.5141e-48	protein_coding	CTL0456
CTL0885	Chromosome	complement(1022909..1025407)	1336.7	1.14413	2.21013	3.01214e-62	4.27633e-61	protein_coding	CTL0885
clpC	Chromosome	636430..638994	2690.88	1.11611	2.16762	6.87103e-62	9.60919e-61	protein_coding	CTL0538
CTL0387	Chromosome	complement(471482..472759)	142.506	1.11445	2.16512	6.25116e-23	3.2361e-22	protein_coding	CTL0387
CTL0297	Chromosome	367265..368077	2194.73	1.11043	2.15911	4.25315e-55	5.535e-54	protein_coding	CTL0297
CTL0301	Chromosome	372044..373543	1123.11	1.10565	2.15195	3.14864e-54	3.83152e-53	protein_coding	CTL0301
ompB	Chromosome	complement(104704..105726)	3144.23	1.08442	2.12052	4.49063e-56	5.92637e-55	protein_coding	CTL0082
ltuB	Chromosome	415955..416248	1931.42	1.08009	2.11417	1.5963e-39	1.51084e-38	protein_coding	CTL0336
CTL0132	Chromosome	complement(177243..177662)	1086.59	1.07654	2.10897	1.32027e-37	1.20106e-36	protein_coding	CTL0132
sctJ	Chromosome	950047..951024	2988.51	1.07601	2.10819	8.11603e-55	1.04174e-53	protein_coding	CTL0822
CTL0361	Chromosome	complement(445045..445869)	58.856	1.0534	2.07541	1.05422e-08	2.78254e-08	protein_coding	CTL0361
CTL0398	Chromosome	482276..483118	7142.42	1.04797	2.06762	1.49922e-54	1.89834e-53	protein_coding	CTL0398
CTL0303	Chromosome	374507..375451	119.766	1.03055	2.0428	7.85731e-16	2.96867e-15	protein_coding	CTL0303
CTL0276	Chromosome	complement(348920..349663)	112.575	1.01693	2.0236	0.00115675	0.0020489	protein_coding	CTL0276
CTL0464	Chromosome	complement(558708..559154)	887.009	0.991019	1.98759	5.87559e-31	4.20262e-30	protein_coding	CTL0464
mip	Chromosome	complement(925434..926165)	2306.46	0.989399	1.98536	3.7485e-44	3.85972e-43	protein_coding	CTL0803
CTL0482	Chromosome	574842..576089	178.868	0.984659	1.97884	7.18482e-22	3.562e-21	protein_coding	CTL0482
flhA	Chromosome	391403..393220	118.225	0.982584	1.976	3.81892e-20	1.77145e-19	protein_coding	CTL0316
cdsA	Chromosome	843992..844909	501.496	0.968141	1.95632	2.00747e-31	1.46953e-30	protein_coding	CTL0711
CTL0808	Chromosome	complement(935080..935949)	852.333	0.964139	1.9509	2.68825e-31	1.93761e-30	protein_coding	CTL0808
CTL0080	Chromosome	101136..103439	685.169	0.960488	1.94597	2.12222e-41	2.09318e-40	protein_coding	CTL0080
CTL0525	Chromosome	623646..624212	1767	0.957351	1.94174	4.22947e-38	3.92378e-37	protein_coding	CTL0525
crpA	Chromosome	complement(829929..830381)	367.854	0.946173	1.92676	1.32335e-14	4.69688e-14	protein_coding	CTL0701
sctR	Chromosome	952821..953741	433.282	0.94138	1.92036	1.87378e-28	1.22778e-27	protein_coding	CTL0825
rpiA	Chromosome	complement(559144..559872)	504.65	0.938899	1.91706	1.53094e-27	9.69253e-27	protein_coding	CTL0465
dsbG	Chromosome	complement(517313..518029)	792.21	0.932903	1.90911	1.36485e-31	1.00698e-30	protein_coding	CTL0429
rplL	Chromosome	complement(677290..677682)	5910.39	0.931315	1.90701	6.32596e-41	6.1744e-40	protein_coding	CTL0568
CTL0339	Chromosome	complement(418786..419871)	1354.53	0.920253	1.89245	7.06933e-38	6.49408e-37	protein_coding	CTL0339
pal	Chromosome	998547..999113	1233.4	0.912038	1.8817	3.82529e-32	2.91406e-31	protein_coding	CTL0863
ruvB	Chromosome	366259..367263	540.744	0.911453	1.88094	6.30695e-29	4.25152e-28	protein_coding	CTL0296
CTL0645	Chromosome	761738..762964	269.013	0.878296	1.8382	1.96499e-23	1.05211e-22	protein_coding	CTL0645
trpS	Chromosome	977178..978218	1086.18	0.878013	1.83784	2.63781e-33	2.0946e-32	protein_coding	CTL0848
sohB	Chromosome	complement(889836..890831)	1298.32	0.874475	1.83334	7.85251e-34	6.45422e-33	protein_coding	CTL0755
CTL0704	Chromosome	832970..833194	412.666	0.872006	1.83021	0.00517903	0.00856864	protein_coding	CTL0704
CTL0071	Chromosome	complement(87459..87986)	6568.12	0.870093	1.82778	3.23604e-37	2.91555e-36	protein_coding	CTL0071
pdhA	Chromosome	592015..593037	591.799	0.869637	1.8272	2.05503e-28	1.3372e-27	protein_coding	CTL0497
CTL0397	Chromosome	481417..482274	5313.91	0.858547	1.81321	7.0914e-37	6.32823e-36	protein_coding	CTL0397
pmpE	Chromosome	complement(305380..308277)	1193.52	0.855343	1.80919	4.93066e-36	4.31779e-35	protein_coding	CTL0248
hctA	Chromosome	complement(142722..143099)	9368.78	0.852034	1.80504	7.90939e-36	6.86213e-35	protein_coding	CTL0112
CTL0526	Chromosome	624219..624638	545.9	0.848333	1.80042	3.67233e-18	1.57122e-17	protein_coding	CTL0526
pdhB	Chromosome	593030..594016	635.611	0.845011	1.79628	2.77737e-27	1.74657e-26	protein_coding	CTL0498
CTL0737	Chromosome	869359..870324	1342.32	0.839375	1.78927	2.11699e-31	1.53769e-30	protein_coding	CTL0737
sctL	Chromosome	952137..952808	867.373	0.838179	1.78779	2.3238e-26	1.38688e-25	protein_coding	CTL0824
nqrB	Chromosome	627516..629027	1025.82	0.836048	1.78515	5.67435e-32	4.2878e-31	protein_coding	CTL0530
CTL0140	Chromosome	185041..185493	1257.02	0.831051	1.77898	2.45667e-23	1.30051e-22	protein_coding	CTL0140
acpP	Chromosome	complement(582157..582390)	4836.85	0.830011	1.7777	9.35584e-28	6.0044e-27	protein_coding	CTL0488
CTL0305	Chromosome	376350..377822	2487.23	0.827306	1.77437	5.64034e-34	4.67699e-33	protein_coding	CTL0305
CTL0225	Chromosome	complement(281052..281693)	385.987	0.822805	1.76884	1.38099e-18	6.07505e-18	protein_coding	CTL0225
CTL0360	Chromosome	442875..444845	89.7388	0.81641	1.76102	1.14424e-14	4.09219e-14	protein_coding	CTL0360
CTL0321	Chromosome	complement(398993..400579)	2179.42	0.811929	1.75556	1.10997e-32	8.667e-32	protein_coding	CTL0321
CTL0152	Chromosome	199370..200419	5759.15	0.799065	1.73997	1.3052e-32	1.01072e-31	protein_coding	CTL0152
oppA3	Chromosome	540876..542432	395.133	0.787465	1.72604	5.74184e-24	3.14626e-23	protein_coding	CTL0450
polA	Chromosome	complement(887219..889819)	1691.93	0.775571	1.71187	2.06613e-30	1.45561e-29	protein_coding	CTL0754
CTL0040	Chromosome	46657..47508	1566.37	0.772499	1.70823	4.25112e-27	2.63795e-26	protein_coding	CTL0040
pmpB	Chromosome	792927..798176	982.964	0.75553	1.68825	3.59057e-29	2.43794e-28	protein_coding	CTL0670
pdhC	Chromosome	594021..595310	513.223	0.754862	1.68747	1.15799e-22	5.92918e-22	protein_coding	CTL0499
CTL0847	Chromosome	976448..976999	1613.18	0.750923	1.68287	2.93129e-23	1.53442e-22	protein_coding	CTL0847
CTL0481	Chromosome	complement(573969..574616)	168.092	0.748841	1.68044	2.321e-10	6.69162e-10	protein_coding	CTL0481
alaS	Chromosome	complement(152810..155437)	530.259	0.736338	1.66594	5.63618e-25	3.23994e-24	protein_coding	CTL0118
CTL0164	Chromosome	210580..211071	965.524	0.736215	1.6658	8.51157e-20	3.90948e-19	protein_coding	CTL0164
fliY	Chromosome	complement(881225..882010)	858.873	0.735869	1.6654	8.36143e-22	4.10191e-21	protein_coding	CTL0747
pbpB	Chromosome	60428..63670	261.751	0.735677	1.66518	4.50867e-20	2.08109e-19	protein_coding	CTL0051
CTL0684	Chromosome	812487..814352	597.395	0.727515	1.65578	1.27502e-23	6.94589e-23	protein_coding	CTL0684
CTL0306	Chromosome	complement(377881..379548)	235.49	0.727362	1.65561	6.68836e-15	2.42907e-14	protein_coding	CTL0306
murF	Chromosome	168146..169498	225.439	0.722212	1.64971	2.23832e-16	8.7025e-16	protein_coding	CTL0125
pmpF	Chromosome	complement(308280..311378)	1538.55	0.717527	1.64436	2.10695e-26	1.28196e-25	protein_coding	CTL0249
dsdD	Chromosome	complement(993212..995290)	286.555	0.716945	1.6437	3.5827e-20	1.67015e-19	protein_coding	CTL0859
CTL0748	Chromosome	complement(882056..882628)	263.527	0.715009	1.64149	3.01986e-10	8.67979e-10	protein_coding	CTL0748
pmpI	Chromosome	complement(318738..321374)	1105.94	0.704902	1.63003	7.62104e-25	4.35422e-24	protein_coding	CTL0254
sucB_1	Chromosome	385949..387046	231.641	0.703344	1.62827	1.56778e-14	5.50189e-14	protein_coding	CTL0311
rrf	Chromosome	complement(55274..55813)	2051.24	0.695672	1.61964	8.88248e-22	4.33484e-21	protein_coding	CTL0046
CTL0626	Chromosome	743044..744372	1104.1	0.693649	1.61737	1.44732e-22	7.37033e-22	protein_coding	CTL0626
CTL0815	Chromosome	940483..941589	138.135	0.68829	1.61137	8.70374e-09	2.31031e-08	protein_coding	CTL0815
sctT	Chromosome	954044..954913	259.797	0.688167	1.61123	2.49672e-13	8.32538e-13	protein_coding	CTL0827
CTL0476	Chromosome	complement(569687..570493)	754.805	0.677961	1.59988	2.18184e-18	9.42113e-18	protein_coding	CTL0476
metG	Chromosome	356957..358609	969.73	0.677181	1.59901	7.73716e-22	3.81564e-21	protein_coding	CTL0287
surE	Chromosome	565363..566214	837.025	0.676748	1.59853	4.80665e-17	1.91652e-16	protein_coding	CTL0470
fliA	Chromosome	393328..394089	228.825	0.676368	1.59811	3.46674e-06	7.84623e-06	protein_coding	CTL0317
nqrC	Chromosome	629031..629981	444.335	0.667229	1.58802	4.22235e-16	1.62145e-15	protein_coding	CTL0531
dhnA	Chromosome	561914..562960	1311.68	0.665429	1.58604	9.49502e-21	4.49335e-20	protein_coding	CTL0467
lcrD	Chromosome	complement(425667..427793)	1381.91	0.660541	1.58068	4.68376e-22	2.37226e-21	protein_coding	CTL0345
dksA	Chromosome	784031..784405	1933.36	0.659935	1.58001	1.54738e-14	5.45075e-14	protein_coding	CTL0664
CTL0035	Chromosome	43384..43635	1692.79	0.659048	1.57904	1.66818e-10	4.8543e-10	protein_coding	CTL0035
ompA	Chromosome	complement(58637..59821)	82534	0.656926	1.57672	2.18464e-23	1.16307e-22	protein_coding	CTL0050
CTL0081	Chromosome	103466..104638	639.082	0.654472	1.57404	3.72889e-18	1.58817e-17	protein_coding	CTL0081
CTL0880	Chromosome	complement(1014463..1015752)	240.39	0.650444	1.56965	7.55822e-14	2.56596e-13	protein_coding	CTL0880
CTL0357	Chromosome	440285..440746	391.951	0.650278	1.56947	2.08235e-05	4.46488e-05	protein_coding	CTL0357
CTL0043	Chromosome	50243..53008	2834.29	0.642519	1.56105	6.81491e-22	3.41475e-21	protein_coding	CTL0043
scc1	Chromosome	complement(423906..424346)	309.842	0.633618	1.55145	3.45103e-07	8.42086e-07	protein_coding	CTL0343
CTL0512	Chromosome	610378..610869	879.342	0.63138	1.54905	9.08694e-15	3.27479e-14	protein_coding	CTL0512
rplQ	Chromosome	complement(902711..903136)	3546	0.630765	1.54839	4.49982e-19	2.03687e-18	protein_coding	CTL0768
CTL0036	Chromosome	43654..44103	1632.13	0.630533	1.54814	6.20905e-17	2.4652e-16	protein_coding	CTL0036
ltuA	Chromosome	complement(748937..749077)	122.753	0.625719	1.54298	0.103833	0.13879	protein_coding	CTL0631
fliI	Chromosome	complement(108598..109902)	99.2584	0.624405	1.54157	2.55407e-05	5.42667e-05	protein_coding	CTL0086
rplI	Chromosome	219098..219601	2012.7	0.622457	1.53949	1.38137e-17	5.73716e-17	protein_coding	CTL0172
aas	Chromosome	189552..191165	1048.6	0.622291	1.53932	7.38984e-19	3.29728e-18	protein_coding	CTL0145
CTL0874	Chromosome	complement(1008986..1009681)	1328.62	0.620539	1.53745	3.16083e-17	1.27659e-16	protein_coding	CTL0874
CTL0218	Chromosome	complement(276063..276767)	166.204	0.615663	1.53226	1.18046e-07	2.98138e-07	protein_coding	CTL0218
tilS	Chromosome	268657..269622	276.272	0.615288	1.53186	6.28891e-12	1.95123e-11	protein_coding	CTL0212
euo	Chromosome	complement(834982..835533)	846.38	0.607739	1.52387	2.31319e-10	6.6897e-10	protein_coding	CTL0706
CTL0102	Chromosome	complement(124951..126297)	893.134	0.606785	1.52286	2.92714e-17	1.19249e-16	protein_coding	CTL0102
nqrD	Chromosome	629971..630612	432.308	0.605951	1.52198	5.06367e-10	1.42911e-09	protein_coding	CTL0532
nrdB	Chromosome	257334..258374	1414.09	0.603939	1.51986	1.38378e-17	5.73716e-17	protein_coding	CTL0200
glgP	Chromosome	complement(595337..597781)	792.465	0.599818	1.51553	6.78181e-18	2.83685e-17	protein_coding	CTL0500
CTL0541	Chromosome	complement(642064..643209)	3164.85	0.595231	1.51071	1.78674e-18	7.75083e-18	protein_coding	CTL0541
CTL0756	Chromosome	complement(890971..892593)	456.901	0.592705	1.50807	3.23948e-15	1.19035e-14	protein_coding	CTL0756
sctU	Chromosome	complement(427793..428875)	595.262	0.590502	1.50577	1.17991e-14	4.2037e-14	protein_coding	CTL0346
rplM	Chromosome	463918..464370	2256.21	0.589674	1.50491	3.28204e-12	1.02509e-11	protein_coding	CTL0380
CTL0718	Chromosome	complement(853462..853965)	537.984	0.586444	1.50154	1.26279e-10	3.69761e-10	protein_coding	CTL0718
recA	Chromosome	25080..26138	465.495	0.585649	1.50071	1.60306e-13	5.40311e-13	protein_coding	CTL0018
CTL0084	Chromosome	complement(106861..108228)	174.076	0.584287	1.4993	1.91964e-10	5.56874e-10	protein_coding	CTL0084
ihfA	Chromosome	complement(617259..617561)	6396.95	0.583932	1.49893	4.71872e-17	1.88951e-16	protein_coding	CTL0519
nqrA	Chromosome	complement(1043..2440)	899.287	0.580517	1.49538	4.61224e-16	1.76394e-15	protein_coding	CTL0002
CTL0231A	Chromosome	complement(287734..287895)	79.0306	0.580286	1.49515	0.162156	0.209863	protein_coding	CTL0231A
pmpG	Chromosome	311543..314581	2803.39	0.577399	1.49216	4.9213e-18	2.08654e-17	protein_coding	CTL0250
accD	Chromosome	complement(644899..645825)	1323.22	0.574961	1.48964	9.82192e-16	3.69604e-15	protein_coding	CTL0545
CTL0307	Chromosome	complement(379584..381275)	313.642	0.566765	1.4812	4.9951e-13	1.63651e-12	protein_coding	CTL0307
gatB	Chromosome	325830..327296	1186.99	0.564903	1.47929	6.62684e-16	2.52413e-15	protein_coding	CTL0259
CTL0322	Chromosome	complement(400930..401406)	1433.2	0.564751	1.47913	3.14923e-13	1.04639e-12	protein_coding	CTL0322
dsbB	Chromosome	complement(516909..517316)	132.677	0.55744	1.47166	0.000356523	0.000668124	protein_coding	CTL0428
CTL0298	Chromosome	complement(368138..370138)	353.976	0.555207	1.46938	1.88246e-13	6.32211e-13	protein_coding	CTL0298
rpsI	Chromosome	464396..464785	735.597	0.54741	1.46146	3.89006e-07	9.41856e-07	protein_coding	CTL0381
CTL0191	Chromosome	242881..243597	1641.67	0.54469	1.45871	3.19796e-14	1.10981e-13	protein_coding	CTL0191
incG	Chromosome	458670..459173	939.066	0.543486	1.45749	9.04597e-12	2.77247e-11	protein_coding	CTL0373
atpK	Chromosome	complement(658899..659324)	444.68	0.53826	1.45222	3.82559e-06	8.63753e-06	protein_coding	CTL0556
pfkA	Chromosome	548519..550180	405.202	0.536353	1.4503	1.05338e-11	3.21503e-11	protein_coding	CTL0457
CTL0809	Chromosome	936101..937057	581.41	0.534291	1.44823	6.35673e-12	1.96576e-11	protein_coding	CTL0809
xerC	Chromosome	714911..715858	57.5161	0.533699	1.44764	0.000369334	0.000688003	protein_coding	CTL0601
lpxD	Chromosome	589536..590600	1495.78	0.531242	1.44517	3.94888e-14	1.3504e-13	protein_coding	CTL0495
CTL0286	Chromosome	356655..356957	450.044	0.530981	1.44491	0.000164498	0.000323812	protein_coding	CTL0286
ppa	Chromosome	complement(185574..186203)	526.475	0.526974	1.4409	5.13192e-10	1.44403e-09	protein_coding	CTL0141
CTL0829	Chromosome	complement(955525..956517)	249.613	0.526835	1.44076	5.37804e-09	1.44805e-08	protein_coding	CTL0829
fabI	Chromosome	complement(441667..442563)	524.553	0.526268	1.4402	4.07561e-11	1.22008e-10	protein_coding	CTL0359
CTL0814	Chromosome	940079..940486	169.889	0.525415	1.43935	0.100757	0.134871	protein_coding	CTL0814
xasA	Chromosome	562974..564374	775.887	0.521922	1.43587	4.75819e-13	1.56436e-12	protein_coding	CTL0468
rplJ	Chromosome	complement(677714..678232)	3148.57	0.521077	1.43503	1.06409e-13	3.59947e-13	protein_coding	CTL0569
incA	Chromosome	complement(459340..460080)	225.146	0.516792	1.43077	0.000272707	0.000519364	protein_coding	CTL0374
tufA	Chromosome	complement(680449..681633)	3952.79	0.510168	1.42422	3.6266e-14	1.24931e-13	protein_coding	CTL0574
CTL0629	Chromosome	746667..747725	822.651	0.509539	1.4236	4.38124e-12	1.36386e-11	protein_coding	CTL0629
rplS	Chromosome	354972..355337	1108.67	0.505834	1.41994	5.43813e-10	1.52561e-09	protein_coding	CTL0283
CTL0475	Chromosome	complement(569159..569545)	168.796	0.500621	1.41482	0.118417	0.15694	protein_coding	CTL0475
CTL0404	Chromosome	complement(494249..495196)	177.872	0.497211	1.41148	0.000557247	0.0010198	protein_coding	CTL0404
prfB	Chromosome	complement(853962..855069)	402.367	0.490326	1.40476	9.23704e-10	2.56068e-09	protein_coding	CTL0719
CTL0766	Chromosome	complement(900786..901652)	2088.97	0.488649	1.40313	2.28065e-12	7.21948e-12	protein_coding	CTL0766
CTL0085	Chromosome	complement(108240..108605)	72.8712	0.484403	1.39901	0.035288	0.0509474	protein_coding	CTL0085
pgmA	Chromosome	complement(113671..114351)	325.699	0.483191	1.39783	1.58976e-07	3.95121e-07	protein_coding	CTL0091
CTL0247	Chromosome	complement(303998..305203)	426.439	0.478172	1.39298	1.02673e-09	2.83789e-09	protein_coding	CTL0247
CTL0034	Chromosome	43106..43357	1682.94	0.477083	1.39193	3.34333e-09	9.1067e-09	protein_coding	CTL0034
CTL0647	Chromosome	764264..765271	107.574	0.475571	1.39047	7.13695e-05	0.000146652	protein_coding	CTL0647
cmk	Chromosome	844906..845556	404.687	0.471022	1.38609	1.11148e-06	2.61672e-06	protein_coding	CTL0712
CTL0052	Chromosome	63734..64741	339.062	0.467944	1.38314	2.3915e-08	6.24188e-08	protein_coding	CTL0052
CTL0222	Chromosome	278763..278951	641.29	0.463439	1.37882	0.00255983	0.00433448	protein_coding	CTL0222
gpdA	Chromosome	complement(105860..106864)	283.771	0.462162	1.3776	2.79907e-07	6.84785e-07	protein_coding	CTL0083
CTL0474	Chromosome	complement(568992..569132)	62.5314	0.46205	1.3775	0.314405	0.376242	protein_coding	CTL0474
mutS	Chromosome	complement(205500..207962)	464.846	0.448257	1.36439	3.98882e-10	1.13258e-09	protein_coding	CTL0160
pyrH	Chromosome	complement(55810..56547)	5044.86	0.442441	1.3589	6.30365e-11	1.87509e-10	protein_coding	CTL0047
CTL0149	Chromosome	195321..195815	904.325	0.438217	1.35493	3.99373e-08	1.02806e-07	protein_coding	CTL0149
rplA	Chromosome	complement(678254..678952)	2793.72	0.433495	1.3505	3.95288e-10	1.12579e-09	protein_coding	CTL0570
gapA	Chromosome	complement(901663..902667)	2554.11	0.429945	1.34718	3.43498e-10	9.81273e-10	protein_coding	CTL0767
trpA	Chromosome	513211..513972	277.801	0.429145	1.34644	3.86461e-06	8.70466e-06	protein_coding	CTL0424
pgi	Chromosome	complement(749192..750769)	650.975	0.429069	1.34636	2.84715e-09	7.77778e-09	protein_coding	CTL0633
efp_2	Chromosome	461254..461811	770.984	0.427563	1.34496	9.78885e-08	2.48568e-07	protein_coding	CTL0377
rsbV	Chromosome	811959..812309	618.665	0.417132	1.33527	5.83672e-06	1.29597e-05	protein_coding	CTL0683
rpsF	Chromosome	218477..218815	5942.56	0.415823	1.33406	1.83472e-09	5.02669e-09	protein_coding	CTL0170
pgsA_1	Chromosome	214619..215227	807.387	0.409619	1.32834	1.82023e-07	4.50015e-07	protein_coding	CTL0166
cafE	Chromosome	complement(226301..227839)	1166.28	0.404119	1.32328	6.22428e-09	1.66633e-08	protein_coding	CTL0177
CTL0328	Chromosome	407483..409342	1071.92	0.402488	1.32179	5.96227e-09	1.60076e-08	protein_coding	CTL0328
exbB	Chromosome	995443..996141	327.589	0.400961	1.32039	9.98529e-06	2.18603e-05	protein_coding	CTL0860
pheT	Chromosome	866990..869362	253.997	0.400186	1.31968	1.54835e-07	3.85853e-07	protein_coding	CTL0736
atpA	Chromosome	complement(663256..665031)	337.657	0.398407	1.31805	1.78455e-07	4.42361e-07	protein_coding	CTL0560
dcd	Chromosome	complement(365406..365978)	656.36	0.395088	1.31502	1.40809e-06	3.29022e-06	protein_coding	CTL0294
CTL0069	Chromosome	82872..84197	754.556	0.392311	1.31249	5.78817e-08	1.48183e-07	protein_coding	CTL0069
CTL0290	Chromosome	362599..363372	291.837	0.391218	1.3115	1.71715e-05	3.71371e-05	protein_coding	CTL0290
CTL0830	Chromosome	complement(956523..957047)	251.864	0.389518	1.30996	0.00117331	0.00207433	protein_coding	CTL0830
rplF	Chromosome	complement(907871..908422)	1889.08	0.388619	1.30914	6.84867e-08	1.74856e-07	protein_coding	CTL0776
clpX	Chromosome	complement(90898..92157)	1423.41	0.383888	1.30485	3.34918e-08	8.66901e-08	protein_coding	CTL0074
bioF	Chromosome	191208..192341	536.371	0.381838	1.303	5.26789e-07	1.26241e-06	protein_coding	CTL0146
rpoA	Chromosome	complement(903145..904278)	2600.12	0.378659	1.30013	2.69134e-08	6.98556e-08	protein_coding	CTL0769
CTL0289	Chromosome	complement(361236..362216)	465.597	0.377332	1.29894	1.89273e-06	4.3682e-06	protein_coding	CTL0289
CTL0749	Chromosome	complement(882625..883359)	291.169	0.374316	1.29622	4.58999e-05	9.53618e-05	protein_coding	CTL0749
gatA	Chromosome	324353..325828	1063.39	0.370308	1.29263	1.22201e-07	3.06978e-07	protein_coding	CTL0258
rpoB	Chromosome	complement(673171..676929)	3212.16	0.370205	1.29254	2.4751e-08	6.44214e-08	protein_coding	CTL0567
accB	Chromosome	461824..462318	252.054	0.365691	1.2885	0.00746047	0.0120942	protein_coding	CTL0378
rpsH	Chromosome	complement(908450..908851)	1671.43	0.361292	1.28458	1.50868e-06	3.49909e-06	protein_coding	CTL0777
gspG	Chromosome	complement(957471..957800)	449.969	0.360577	1.28394	0.00129458	0.00228012	protein_coding	CTL0832
glyA	Chromosome	complement(819539..821032)	606.663	0.360094	1.28351	7.64088e-07	1.81713e-06	protein_coding	CTL0691
gcp	Chromosome	539896..540912	266.54	0.35808	1.28172	3.81317e-05	7.93986e-05	protein_coding	CTL0449
rbsV	Chromosome	178780..179112	296.644	0.354998	1.27898	0.00197072	0.00340067	protein_coding	CTL0134
CTL0447	Chromosome	complement(538183..539274)	214.85	0.351583	1.27596	8.88002e-05	0.000180882	protein_coding	CTL0447
lplA_1	Chromosome	complement(635446..636165)	143.081	0.350821	1.27529	0.00264709	0.00446906	protein_coding	CTL0537
htrA	Chromosome	246808..248301	749.847	0.34805	1.27284	1.14038e-06	2.67804e-06	protein_coding	CTL0195
CTL0037	Chromosome	44123..44794	2095.6	0.345494	1.27059	9.2351e-07	2.19071e-06	protein_coding	CTL0037
rpsE	Chromosome	complement(906966..907463)	2975.4	0.343122	1.2685	1.01242e-06	2.39555e-06	protein_coding	CTL0774
CTL0864	Chromosome	999103..999705	620.022	0.341004	1.26664	2.94038e-05	6.22422e-05	protein_coding	CTL0864
pkn5	Chromosome	48774..50246	525.359	0.340462	1.26616	4.09784e-06	9.20786e-06	protein_coding	CTL0042
fabF	Chromosome	183788..185044	2248.4	0.338737	1.26465	6.69168e-07	1.59545e-06	protein_coding	CTL0139
gnd	Chromosome	395496..396938	803.222	0.337051	1.26317	2.29192e-06	5.26356e-06	protein_coding	CTL0319
rplR	Chromosome	complement(907478..907849)	831.896	0.332816	1.25947	8.08348e-05	0.000165376	protein_coding	CTL0775
plsB	Chromosome	complement(225287..226288)	655.327	0.328767	1.25594	0.000149134	0.000295431	protein_coding	CTL0176
glmS	Chromosome	238344..240164	914.867	0.32822	1.25546	2.4853e-06	5.66601e-06	protein_coding	CTL0188
ssb	Chromosome	371228..371701	562.238	0.327108	1.2545	0.000207397	0.000400682	protein_coding	CTL0300
CTL0210	Chromosome	complement(266392..267492)	135.355	0.324811	1.2525	0.00131409	0.0023015	protein_coding	CTL0210
CTL0894	Chromosome	complement(1035658..1036341)	1113.78	0.321289	1.24945	0.000200799	0.000389341	protein_coding	CTL0894
CTL0743	Chromosome	complement(877639..878292)	582.101	0.32067	1.24891	7.92464e-05	0.000162481	protein_coding	CTL0743
hemZ	Chromosome	complement(880259..881203)	620.33	0.316818	1.24558	3.22634e-05	6.76305e-05	protein_coding	CTL0746
aspS	Chromosome	complement(926303..928051)	808.478	0.314919	1.24394	7.54415e-06	1.66719e-05	protein_coding	CTL0804
CTL0238	Chromosome	complement(296067..297515)	482.938	0.31181	1.24126	2.94272e-05	6.22422e-05	protein_coding	CTL0238
aroG	Chromosome	complement(753909..754745)	392.873	0.310025	1.23973	0.000201111	0.000389341	protein_coding	CTL0637
pssA	Chromosome	complement(252727..253518)	493.373	0.308901	1.23876	0.000132104	0.000263927	protein_coding	CTL0198
CTL0463	Chromosome	complement(558119..558688)	356.543	0.30873	1.23862	0.000829683	0.00148645	protein_coding	CTL0463
cpa	Chromosome	289633..291438	1793.45	0.308047	1.23803	5.60288e-06	1.24701e-05	protein_coding	CTL0233
mraY	Chromosome	169644..170654	126.511	0.307075	1.2372	0.0188262	0.0285439	protein_coding	CTL0126
sodM	Chromosome	complement(645896..646516)	1256.67	0.307031	1.23716	3.11381e-05	6.54179e-05	protein_coding	CTL0546
CTL0426	Chromosome	complement(514761..514916)	48.4004	0.306489	1.23669	0.539539	0.590594	protein_coding	CTL0426
rpsR	Chromosome	218832..219077	1018.23	0.303932	1.2345	0.0288024	0.0423007	protein_coding	CTL0171
pepF	Chromosome	complement(450914..452740)	525.633	0.301701	1.2326	3.01918e-05	6.37156e-05	protein_coding	CTL0367
efp_1	Chromosome	164384..164920	701.43	0.301501	1.23243	0.000208051	0.000401119	protein_coding	CTL0121
mutL	Chromosome	complement(965260..966990)	212.332	0.301276	1.23223	0.000221283	0.000424881	protein_coding	CTL0838
rplO	Chromosome	complement(906539..906973)	2829.55	0.301148	1.23212	2.19082e-05	4.66545e-05	protein_coding	CTL0773
rpoD	Chromosome	complement(1012599..1014314)	760.233	0.300715	1.23175	2.08711e-05	4.46488e-05	protein_coding	CTL0879
CTL0625	Chromosome	742118..742903	154.724	0.298115	1.22954	0.0127808	0.0200932	protein_coding	CTL0625
tpiS	Chromosome	687908..688732	547.09	0.297697	1.22918	0.000163388	0.000322305	protein_coding	CTL0582
trpB	Chromosome	512040..513218	162.586	0.293256	1.2254	0.00213175	0.00364497	protein_coding	CTL0423
CTL0853	Chromosome	complement(985713..988577)	292.973	0.290964	1.22346	6.98723e-05	0.000143891	protein_coding	CTL0853
CTL0413	Chromosome	complement(503754..504959)	112.426	0.290607	1.22315	0.0137339	0.0214121	protein_coding	CTL0413
miaA	Chromosome	179116..180135	270.051	0.28958	1.22228	0.000764837	0.00137818	protein_coding	CTL0135
rpsP	Chromosome	353522..353872	1174.08	0.289389	1.22212	0.00252332	0.00429101	protein_coding	CTL0281
eno	Chromosome	980411..981685	709.644	0.284978	1.21839	8.75575e-05	0.000178739	protein_coding	CTL0850
sctQ	Chromosome	47518..48639	575.946	0.280183	1.21435	0.000192357	0.000373938	protein_coding	CTL0041
rplP	Chromosome	complement(910610..911026)	564.968	0.28001	1.2142	0.00253501	0.00430309	protein_coding	CTL0783
atpB	Chromosome	complement(661937..663253)	479.997	0.279308	1.21361	0.00115354	0.00204709	protein_coding	CTL0559
ldh	Chromosome	186451..187491	1263.78	0.275128	1.2101	9.68443e-05	0.000195989	protein_coding	CTL0142
ompH	Chromosome	588987..589508	972.094	0.273997	1.20915	0.000406263	0.000750825	protein_coding	CTL0494
gmk	Chromosome	356045..356662	749.128	0.273307	1.20857	0.00049706	0.000911439	protein_coding	CTL0285
tolB	Chromosome	997255..998550	337.154	0.269305	1.20523	0.000668469	0.00120918	protein_coding	CTL0862
dnaA	Chromosome	complement(598341..599711)	550.3	0.267401	1.20364	0.00115222	0.00204709	protein_coding	CTL0501
uvrD	Chromosome	1005660..1007564	643.669	0.265309	1.20189	0.00018231	0.000356628	protein_coding	CTL0872
incC	Chromosome	578274..578810	329.863	0.264314	1.20107	0.0166406	0.0254775	protein_coding	CTL0485
mviN	Chromosome	complement(1029243..1030826)	535.001	0.262231	1.19933	0.000327995	0.000617132	protein_coding	CTL0888
dnaQ	Chromosome	610878..611576	687.79	0.262128	1.19925	0.000785076	0.00141193	protein_coding	CTL0513
gyrB	Chromosome	complement(36252..38069)	145.967	0.256145	1.19428	0.00308538	0.0051903	protein_coding	CTL0030
lepB	Chromosome	complement(346848..348734)	331.966	0.253806	1.19235	0.0020323	0.00348766	protein_coding	CTL0275
CTL0600	Chromosome	713935..714849	178.046	0.248801	1.18822	0.0803706	0.108356	protein_coding	CTL0600
secY	Chromosome	complement(905143..906516)	2534.3	0.246898	1.18665	0.000262838	0.00050261	protein_coding	CTL0772
pheS	Chromosome	263080..264108	1870.85	0.246105	1.186	0.000367037	0.000685088	protein_coding	CTL0208
murD	Chromosome	170666..171916	698.532	0.243262	1.18367	0.000827949	0.00148618	protein_coding	CTL0127
CTL0358	Chromosome	440781..441677	312.331	0.239102	1.18026	0.00518508	0.00856864	protein_coding	CTL0358
rpsJ	Chromosome	complement(823772..824089)	4887.55	0.231561	1.1741	0.000913081	0.00163274	protein_coding	CTL0695
dnaX_2	Chromosome	699851..701251	269.255	0.231244	1.17385	0.00427971	0.00711009	protein_coding	CTL0588
CTL0535	Chromosome	complement(631749..633821)	632.986	0.230472	1.17322	0.00108573	0.00193408	protein_coding	CTL0535
CTL0136	Chromosome	complement(180140..181192)	218.407	0.227946	1.17117	0.0106807	0.0169912	protein_coding	CTL0136
CTL0211	Chromosome	complement(267495..268559)	175.927	0.227183	1.17055	0.0153994	0.0237323	protein_coding	CTL0211
gatC	Chromosome	324039..324341	1079.34	0.22682	1.17025	0.00629586	0.0102953	protein_coding	CTL0257
CTL0231B	Chromosome	complement(287935..288144)	107.713	0.225336	1.16905	0.424079	0.48316	protein_coding	CTL0231B
CTL0178	Chromosome	228403..228723	204.898	0.221779	1.16617	0.479376	0.534711	protein_coding	CTL0178
CTL0642	Chromosome	complement(757964..758833)	1237.94	0.220818	1.16539	0.00202098	0.0034746	protein_coding	CTL0642
tig	Chromosome	complement(92945..94273)	1833.13	0.220067	1.16479	0.00129876	0.00228319	protein_coding	CTL0076
CTL0187	Chromosome	236957..238333	185.384	0.217216	1.16249	0.0175116	0.0267238	protein_coding	CTL0187
sctN	Chromosome	44796..46124	783.762	0.21194	1.15825	0.00313201	0.00525931	protein_coding	CTL0038
rplT	Chromosome	262702..263073	1954.82	0.211736	1.15808	0.0114453	0.0181459	protein_coding	CTL0207
incF	Chromosome	458269..458583	1495.97	0.21169	1.15804	0.013644	0.0213429	protein_coding	CTL0372
CTL0448	Chromosome	539500..539820	51.3117	0.21012	1.15678	0.582453	0.630545	protein_coding	CTL0448
fabG	Chromosome	complement(582759..583505)	1824.34	0.206398	1.1538	0.00336927	0.00563751	protein_coding	CTL0489
glyQ	Chromosome	complement(211154..214165)	329.988	0.205953	1.15345	0.00423722	0.007052	protein_coding	CTL0165
xseA	Chromosome	688746..690296	263.737	0.204608	1.15237	0.010523	0.0167973	protein_coding	CTL0583
tyrS	Chromosome	394248..395486	741.388	0.201123	1.14959	0.00553584	0.00911614	protein_coding	CTL0318
CTL0500A	Chromosome	597937..598287	386.421	0.198887	1.14781	0.0721058	0.0983452	protein_coding	CTL0500A
pgk	Chromosome	74711..75922	942.347	0.196449	1.14587	0.005836	0.00956002	protein_coding	CTL0062
cydB	Chromosome	337212..338273	916.04	0.196445	1.14587	0.00647265	0.0105405	protein_coding	CTL0269
CTL0852	Chromosome	983890..985698	96.3334	0.193497	1.14353	0.219301	0.275449	protein_coding	CTL0852
CTL0419	Chromosome	508663..510192	226.179	0.192458	1.14271	0.0194154	0.0293247	protein_coding	CTL0419
CTL0511	Chromosome	complement(609313..610059)	880.357	0.191328	1.14181	0.0107417	0.0170592	protein_coding	CTL0511
CTL0144	Chromosome	188783..189544	1681.72	0.190017	1.14078	0.00719117	0.0116779	protein_coding	CTL0144
nlpD	Chromosome	171913..172650	1247.59	0.189348	1.14025	0.015013	0.0232515	protein_coding	CTL0128
CTL0231	Chromosome	complement(285800..287503)	307.083	0.187597	1.13886	0.0150481	0.0232674	protein_coding	CTL0231
CTL0831	Chromosome	complement(957032..957487)	464.523	0.187334	1.13866	0.0400162	0.0572446	protein_coding	CTL0831
CTL0870	Chromosome	complement(1004666..1004905)	211.601	0.180189	1.13303	0.230976	0.285897	protein_coding	CTL0870
pkn1	Chromosome	484170..486014	633.463	0.179817	1.13274	0.011509	0.0181952	protein_coding	CTL0400
tsf	Chromosome	complement(56560..57408)	3368.12	0.177	1.13053	0.00931981	0.0149276	protein_coding	CTL0048
rnhB	Chromosome	355401..356054	884.41	0.176125	1.12984	0.021439	0.0321929	protein_coding	CTL0284
rpmF	Chromosome	228973..229152	1431.02	0.17511	1.12905	0.0574879	0.0802775	protein_coding	CTL0181
pcnB_2	Chromosome	786593..787870	347.984	0.172413	1.12694	0.0291299	0.0427147	protein_coding	CTL0667
CTL0641	Chromosome	complement(757632..757967)	705.242	0.171863	1.12651	0.053249	0.074804	protein_coding	CTL0641
CTL0266	Chromosome	complement(333538..334794)	537.517	0.171161	1.12596	0.0221173	0.0331582	protein_coding	CTL0266
mdhC	Chromosome	complement(747767..748747)	1047.92	0.169754	1.12487	0.0181899	0.0276687	protein_coding	CTL0630
rho	Chromosome	complement(885226..886620)	2571.42	0.16677	1.12254	0.0136732	0.021353	protein_coding	CTL0752
rsbW	Chromosome	937653..938093	503.351	0.165354	1.12144	0.0672407	0.0922468	protein_coding	CTL0811
CTL0021	Chromosome	29803..29982	194.147	0.164845	1.12105	0.368562	0.431139	protein_coding	CTL0021
rpmJ	Chromosome	201486..201623	7138.34	0.164067	1.12044	0.0229358	0.0343304	protein_coding	CTL0154
trmD	Chromosome	353888..354946	961.849	0.162894	1.11953	0.0235567	0.0352035	protein_coding	CTL0282
CTL0267	Chromosome	complement(334791..335585)	925.603	0.160669	1.11781	0.03976	0.0569651	protein_coding	CTL0267
glgC	Chromosome	complement(883448..884773)	390.442	0.159703	1.11706	0.0389567	0.0559853	protein_coding	CTL0750
malQ	Chromosome	complement(422319..423902)	69.382	0.154489	1.11303	0.192455	0.244682	protein_coding	CTL0342
aspC_1	Chromosome	5345..6547	654.109	0.153551	1.1123	0.0442799	0.062864	protein_coding	CTL0005
CTL0709	Chromosome	complement(842431..842763)	587.31	0.151071	1.11039	0.104968	0.139908	protein_coding	CTL0709
uvrA	Chromosome	694273..699633	118.668	0.15049	1.10995	0.0659283	0.0908454	protein_coding	CTL0587
rpmC	Chromosome	complement(910390..910608)	574.546	0.146911	1.1072	0.302348	0.362741	protein_coding	CTL0782
pcnB_1	Chromosome	complement(89651..90883)	522.256	0.144781	1.10556	0.0703437	0.096222	protein_coding	CTL0073
phnP	Chromosome	complement(752238..753038)	828.523	0.144108	1.10505	0.0547384	0.0767813	protein_coding	CTL0635
aroB	Chromosome	739532..740653	82.7583	0.140552	1.10233	0.249844	0.306419	protein_coding	CTL0623
CTL0110	Chromosome	complement(140895..141239)	618.479	0.138915	1.10108	0.12825	0.169733	protein_coding	CTL0110
pmpC	Chromosome	798351..803675	2543.93	0.138125	1.10047	0.0373092	0.0537001	protein_coding	CTL0671
brnQ	Chromosome	941739..942974	558.721	0.137784	1.10021	0.0650731	0.0899314	protein_coding	CTL0817
rpmI	Chromosome	262498..262683	1333.71	0.135955	1.09882	0.2369	0.292843	protein_coding	CTL0206
rpsQ	Chromosome	complement(910146..910397)	533.087	0.135552	1.09851	0.361104	0.424535	protein_coding	CTL0781
CTL0680	Chromosome	809869..810030	985.269	0.132501	1.09619	0.408049	0.473195	protein_coding	CTL0680
rpmE	Chromosome	349739..350065	1451.19	0.131503	1.09543	0.104594	0.139608	protein_coding	CTL0277
fusA	Chromosome	complement(824097..826181)	3335.53	0.124961	1.09048	0.0613421	0.085026	protein_coding	CTL0696
serS	Chromosome	complement(120619..121905)	643.875	0.120678	1.08725	0.0998826	0.133891	protein_coding	CTL0098
aroE	Chromosome	740634..742076	97.3329	0.120604	1.08719	0.258334	0.316004	protein_coding	CTL0624
CTL0507	Chromosome	complement(605159..605542)	271.008	0.117912	1.08516	0.292583	0.352832	protein_coding	CTL0507
pmpH	Chromosome	314612..317632	2561.23	0.116699	1.08425	0.0801623	0.108231	protein_coding	CTL0251
rpsN	Chromosome	201647..201952	1934.11	0.115507	1.08336	0.133386	0.175537	protein_coding	CTL0155
CTL0105	Chromosome	128877..129329	808.355	0.11388	1.08213	0.163756	0.211348	protein_coding	CTL0105
hemA	Chromosome	38449..39456	237.777	0.110933	1.07993	0.212849	0.268064	protein_coding	CTL0031
oppA	Chromosome	complement(478245..479525)	173.827	0.109787	1.07907	0.225439	0.280155	protein_coding	CTL0394
CTL0174	Chromosome	complement(220834..222186)	317.692	0.108462	1.07808	0.173307	0.22245	protein_coding	CTL0174
CTL0455	Chromosome	546305..547054	532.075	0.108188	1.07787	0.179665	0.229043	protein_coding	CTL0455
CTL0227	Chromosome	complement(282504..284273)	212.307	0.108057	1.07778	0.184696	0.235136	protein_coding	CTL0227
adk	Chromosome	complement(465780..466517)	406.641	0.101927	1.07321	0.229999	0.285065	protein_coding	CTL0383
rpsB	Chromosome	complement(57405..58253)	4594.22	0.101164	1.07264	0.134082	0.176206	protein_coding	CTL0049
CTL0363	Chromosome	447076..447831	211.021	0.0999371	1.07173	0.498491	0.552765	protein_coding	CTL0363
CTL0594	Chromosome	complement(706072..708108)	780.499	0.0977493	1.0701	0.161887	0.209803	protein_coding	CTL0594
uhpC	Chromosome	929754..931124	6323.4	0.0968637	1.06945	0.145886	0.190383	protein_coding	CTL0806
dapA	Chromosome	complement(730644..731504)	2957.64	0.096402	1.0691	0.158708	0.206255	protein_coding	CTL0615
araD	Chromosome	460581..461267	156.058	0.0958577	1.0687	0.442406	0.500041	protein_coding	CTL0376
CTL0425	Chromosome	complement(514163..514684)	141.072	0.0957993	1.06866	0.756247	0.792936	protein_coding	CTL0425
CTL0309	Chromosome	complement(382456..382902)	443.898	0.0927425	1.0664	0.319828	0.381756	protein_coding	CTL0309
CTL0478	Chromosome	complement(571903..572418)	151.156	0.0915535	1.06552	0.766436	0.799722	protein_coding	CTL0478
CTL0861	Chromosome	996138..996545	64.087	0.0912172	1.06527	0.646051	0.690251	protein_coding	CTL0861
atpD	Chromosome	complement(661341..661952)	350.282	0.0900256	1.06439	0.325023	0.387463	protein_coding	CTL0558
clpP_2	Chromosome	complement(818949..819527)	2198.62	0.0899586	1.06434	0.204228	0.258049	protein_coding	CTL0690
folD	Chromosome	complement(414254..415117)	267.016	0.0892186	1.06379	0.329192	0.391935	protein_coding	CTL0334
CTL0312	Chromosome	complement(387075..387806)	233.652	0.0881932	1.06304	0.557967	0.608632	protein_coding	CTL0312
clpP_1	Chromosome	complement(92167..92778)	2433.61	0.0853087	1.06091	0.224031	0.280155	protein_coding	CTL0075
map	Chromosome	complement(280144..281019)	508.881	0.0843032	1.06018	0.287655	0.348234	protein_coding	CTL0224
rpmB	Chromosome	complement(421901..422170)	1210.42	0.0838125	1.05982	0.316241	0.377956	protein_coding	CTL0341
CTL0634	Chromosome	complement(750882..752225)	581.181	0.0831909	1.05936	0.273987	0.333844	protein_coding	CTL0634
CTL0158	Chromosome	203139..203633	681.472	0.0778476	1.05544	0.349168	0.412573	protein_coding	CTL0158
rpsC	Chromosome	complement(911059..911733)	1993.09	0.0774027	1.05512	0.27303	0.333111	protein_coding	CTL0784
lpxC	Chromosome	complement(918689..919549)	1345.28	0.0758041	1.05395	0.288076	0.348293	protein_coding	CTL0795
CTL0324	Chromosome	403040..403819	1646.97	0.0725447	1.05157	0.305785	0.366395	protein_coding	CTL0324
pmpD	Chromosome	230359..234951	1039.86	0.0725439	1.05157	0.280574	0.340541	protein_coding	CTL0183
oppD	Chromosome	544402..545235	285.259	0.0718387	1.05106	0.423755	0.48316	protein_coding	CTL0453
CTL0791	Chromosome	complement(915375..916271)	851.315	0.0700086	1.04972	0.363009	0.42624	protein_coding	CTL0791
pepP	Chromosome	complement(964179..965249)	300.252	0.0678585	1.04816	0.419084	0.48316	protein_coding	CTL0837
rplV	Chromosome	complement(911743..912078)	2381.19	0.0662259	1.04697	0.463904	0.521197	protein_coding	CTL0785
CTL0869	Chromosome	1004063..1004692	361.378	0.0662165	1.04697	0.463742	0.521197	protein_coding	CTL0869
CTL0682	Chromosome	810661..811770	198.646	0.0661144	1.04689	0.468	0.523914	protein_coding	CTL0682
rplN	Chromosome	complement(909761..910129)	2576.39	0.0647403	1.0459	0.482035	0.536421	protein_coding	CTL0780
dnaA2	Chromosome	624880..626247	955.926	0.0640713	1.04541	0.365245	0.427793	protein_coding	CTL0527
CTL0273	Chromosome	complement(342161..342634)	585.537	0.0625497	1.04431	0.483057	0.536921	protein_coding	CTL0273
CTL0256	Chromosome	complement(323566..323838)	3467.94	0.0593146	1.04197	0.479928	0.534711	protein_coding	CTL0256
rpsM	Chromosome	complement(904719..905087)	4278.53	0.0574582	1.04063	0.411442	0.476541	protein_coding	CTL0771
CTL0295	Chromosome	366065..366217	12.9176	0.0570571	1.04034	0.947497	0.954629	protein_coding	CTL0295
rplX	Chromosome	complement(909413..909748)	1125.33	0.0568623	1.0402	0.485759	0.539284	protein_coding	CTL0779
CTL0679	Chromosome	809691..809852	2231.95	0.0566453	1.04004	0.597761	0.644536	protein_coding	CTL0679
acpS	Chromosome	439328..439687	230.142	0.0539195	1.03808	0.8625	0.874983	protein_coding	CTL0355
rpsK	Chromosome	complement(904299..904697)	3563.19	0.0508065	1.03584	0.470484	0.526067	protein_coding	CTL0770
rpsA	Chromosome	complement(436313..438022)	3054.8	0.0488302	1.03443	0.466924	0.523334	protein_coding	CTL0353
CTL0508	Chromosome	605731..606975	160.297	0.0478107	1.0337	0.608806	0.654166	protein_coding	CTL0508
CTL0325	Chromosome	403820..405175	523.85	0.0459746	1.03238	0.538092	0.589698	protein_coding	CTL0325
trxB	Chromosome	438267..439322	634.322	0.0459215	1.03234	0.574901	0.623475	protein_coding	CTL0354
CTL0395	Chromosome	479701..480387	497.902	0.044576	1.03138	0.591663	0.638696	protein_coding	CTL0395
CTL0505	Chromosome	603530..604177	1286.71	0.0443904	1.03125	0.545592	0.596522	protein_coding	CTL0505
dnaJ	Chromosome	complement(708143..709321)	1631.51	0.0434585	1.03058	0.530307	0.58253	protein_coding	CTL0595
rpoC	Chromosome	complement(668956..673146)	2698.8	0.0427483	1.03007	0.519965	0.575215	protein_coding	CTL0566
psdD	Chromosome	81902..82807	210.494	0.0426907	1.03003	0.704009	0.743008	protein_coding	CTL0068
CTL0725	Chromosome	858876..859517	40.5905	0.0403194	1.02834	0.846534	0.865941	protein_coding	CTL0725
oxaA	Chromosome	complement(599788..602151)	1116.76	0.0398394	1.028	0.559965	0.609392	protein_coding	CTL0503
pykF	Chromosome	692793..694250	637.054	0.0364307	1.02557	0.616387	0.660062	protein_coding	CTL0586
CTL0720	Chromosome	855389..855649	2593.6	0.0332326	1.0233	0.721059	0.759137	protein_coding	CTL0720
sucD	Chromosome	245794..246669	329.274	0.0326469	1.02289	0.704153	0.743008	protein_coding	CTL0194
dapF	Chromosome	complement(818153..818980)	898.448	0.0316067	1.02215	0.695772	0.736654	protein_coding	CTL0689
CTL0323	Chromosome	402067..403047	1583.07	0.0294966	1.02066	0.67371	0.716534	protein_coding	CTL0323
dnlJ	Chromosome	486025..488016	336.129	0.0294135	1.0206	0.711622	0.750045	protein_coding	CTL0401
incB	Chromosome	577850..578197	664.398	0.0287048	1.0201	0.750648	0.788873	protein_coding	CTL0484
pmpA	Chromosome	789861..792788	322.537	0.0230507	1.01611	0.750987	0.788873	protein_coding	CTL0669
rpsS	Chromosome	complement(912097..912363)	4652.55	0.0192799	1.01345	0.786185	0.815349	protein_coding	CTL0786
rplK	Chromosome	complement(678975..679400)	3052.07	0.0169889	1.01185	0.810515	0.834563	protein_coding	CTL0571
artJ	Chromosome	complement(753067..753840)	1186.04	0.0160197	1.01117	0.825923	0.848563	protein_coding	CTL0636
sctS	Chromosome	953753..954037	256.406	0.0143389	1.00999	0.963431	0.9686	protein_coding	CTL0826
rplE	Chromosome	complement(908869..909411)	2802.74	0.0121199	1.00844	0.862844	0.874983	protein_coding	CTL0778
lpdA	Chromosome	947614..949011	1365.81	0.00696764	1.00484	0.919926	0.92985	protein_coding	CTL0820
thrS	Chromosome	972560..974467	612.059	0.00682895	1.00474	0.923821	0.93278	protein_coding	CTL0844
CTL0393	Chromosome	477301..478248	207.275	0.00349425	1.00242	0.970371	0.974531	protein_coding	CTL0393
CTL0753	Chromosome	complement(886617..887225)	3911.16	0.00335717	1.00233	0.960993	0.967186	protein_coding	CTL0753
CTL0536	Chromosome	complement(634016..635440)	181.527	-0.0012097	-1.00084	0.989053	0.989053	protein_coding	CTL0536
accC	Chromosome	462322..463695	394.251	-0.00247837	-1.00172	0.974441	0.977571	protein_coding	CTL0379
fliF	Chromosome	complement(110505..111509)	403.813	-0.00762511	-1.0053	0.924856	0.93282	protein_coding	CTL0088
rplW	Chromosome	complement(913247..913582)	950.756	-0.00942686	-1.00656	0.912823	0.923666	protein_coding	CTL0788
recD_2	Chromosome	complement(358748..360988)	274.121	-0.0106719	-1.00742	0.888486	0.900012	protein_coding	CTL0288
hisS	Chromosome	complement(928032..929318)	733.057	-0.0172193	-1.01201	0.812828	0.836027	protein_coding	CTL0805
greA	Chromosome	3010..5157	744.95	-0.0182722	-1.01275	0.794038	0.820302	protein_coding	CTL0004
CTL0493	Chromosome	586542..588920	1715.7	-0.0197492	-1.01378	0.769858	0.802399	protein_coding	CTL0493
CTL0407	Chromosome	497305..497982	231.473	-0.0202436	-1.01413	0.841687	0.862868	protein_coding	CTL0407
lpxB	Chromosome	787931..789754	177.202	-0.0225608	-1.01576	0.78893	0.816826	protein_coding	CTL0668
lspA	Chromosome	784411..784914	568.452	-0.0226534	-1.01583	0.793076	0.820212	protein_coding	CTL0665
oppA2	Chromosome	515293..516882	147.249	-0.0229076	-1.01601	0.79981	0.824447	protein_coding	CTL0427
hemN_2	Chromosome	complement(381336..382466)	424.93	-0.0239293	-1.01672	0.761333	0.796171	protein_coding	CTL0308
CTL0019	Chromosome	26424..28250	116.412	-0.025189	-1.01761	0.785164	0.815349	protein_coding	CTL0019
tal	Chromosome	complement(667861..668844)	3142.65	-0.0269177	-1.01883	0.692345	0.733855	protein_coding	CTL0565
rpsD	Chromosome	complement(1031988..1032617)	2409.99	-0.0287712	-1.02014	0.681985	0.724513	protein_coding	CTL0890
nqrE	Chromosome	630618..631352	451.038	-0.0332161	-1.02329	0.69231	0.733855	protein_coding	CTL0533
CTL0666	Chromosome	785016..786377	409.043	-0.0381517	-1.0268	0.620965	0.664205	protein_coding	CTL0666
CTL0555	Chromosome	complement(658463..658978)	529.074	-0.0407515	-1.02865	0.653283	0.696389	protein_coding	CTL0555
CTL0528	Chromosome	626299..626883	575.794	-0.0427703	-1.03009	0.609485	0.654166	protein_coding	CTL0528
oppC	Chromosome	543564..544409	225.517	-0.052409	-1.037	0.611932	0.656042	protein_coding	CTL0452
nusA	Chromosome	complement(434891..436195)	2054.91	-0.0526909	-1.0372	0.440939	0.498985	protein_coding	CTL0352
CTL0733	Chromosome	864920..865714	256.899	-0.05337	-1.03769	0.568438	0.617896	protein_coding	CTL0733
CTL0388	Chromosome	complement(472838..473641)	166.213	-0.057661	-1.04078	0.651281	0.695046	protein_coding	CTL0388
rplB	Chromosome	complement(912369..913223)	3647.93	-0.0585206	-1.0414	0.389682	0.453017	protein_coding	CTL0787
mgtE	Chromosome	complement(536331..537743)	769.317	-0.0588619	-1.04164	0.413106	0.477877	protein_coding	CTL0446
sucC	Chromosome	244619..245779	651.779	-0.059294	-1.04196	0.425471	0.48316	protein_coding	CTL0193
lysS	Chromosome	196047..197627	476.391	-0.0597263	-1.04227	0.422354	0.48316	protein_coding	CTL0150
lysC	Chromosome	complement(731514..732809)	3505.11	-0.0611259	-1.04328	0.364144	0.427038	protein_coding	CTL0616
dnaB	Chromosome	893825..895243	394.27	-0.0617154	-1.04371	0.424091	0.48316	protein_coding	CTL0759
gltX	Chromosome	complement(833191..834711)	866.457	-0.0636988	-1.04514	0.369025	0.431143	protein_coding	CTL0705
atpI	Chromosome	complement(659386..661335)	312.588	-0.0643864	-1.04564	0.39897	0.463241	protein_coding	CTL0557
CTL0458	Chromosome	550189..551037	331.485	-0.0648026	-1.04594	0.455912	0.51345	protein_coding	CTL0458
murB	Chromosome	complement(260005..260880)	96.2373	-0.0667023	-1.04732	0.827051	0.848791	protein_coding	CTL0203
CTL0362	Chromosome	445916..447022	160.583	-0.0668756	-1.04745	0.657149	0.699714	protein_coding	CTL0362
CTL0385	Chromosome	467365..468066	443.928	-0.0677421	-1.04808	0.42622	0.48316	protein_coding	CTL0385
groEL2	Chromosome	complement(1000960..1002561)	486.333	-0.0678105	-1.04812	0.372358	0.434495	protein_coding	CTL0867
accA	Chromosome	complement(614853..615827)	828.531	-0.0689567	-1.04896	0.384823	0.447924	protein_coding	CTL0517
CTL0264	Chromosome	331621..332052	284.466	-0.0694364	-1.04931	0.600722	0.646984	protein_coding	CTL0264
CTL0077	Chromosome	94632..98123	1810.92	-0.0703953	-1.05	0.292968	0.352842	protein_coding	CTL0077
CTL0103	Chromosome	126682..127347	3991.12	-0.0713252	-1.05068	0.297141	0.357408	protein_coding	CTL0103
gp6D	Chromosome	975691..976482	645.065	-0.0726106	-1.05162	0.357432	0.421275	protein_coding	CTL0846
CTL0643	Chromosome	759120..761195	312.909	-0.0737546	-1.05245	0.330379	0.392849	protein_coding	CTL0643
CTL0087	Chromosome	complement(109976..110500)	282.646	-0.0745642	-1.05304	0.549959	0.600596	protein_coding	CTL0087
CTL0138	Chromosome	183418..183777	2680.85	-0.0774757	-1.05517	0.337459	0.40076	protein_coding	CTL0138
aroC	Chromosome	738462..739535	163.839	-0.0776331	-1.05529	0.586952	0.634342	protein_coding	CTL0622
CTL0656	Chromosome	complement(776000..776986)	919.625	-0.077876	-1.05546	0.286728	0.347561	protein_coding	CTL0656
secF	Chromosome	complement(837809..842011)	843.255	-0.0793871	-1.05657	0.241535	0.297788	protein_coding	CTL0708
CTL0861A	Chromosome	996548..997255	35.5404	-0.0798899	-1.05694	0.799014	0.824447	protein_coding	CTL0861A
CTL0223	Chromosome	278970..280187	751.411	-0.0835459	-1.05962	0.252812	0.309654	protein_coding	CTL0223
CTL0097	Chromosome	complement(119836..120582)	825.355	-0.0852221	-1.06085	0.268833	0.328418	protein_coding	CTL0097
smpB	Chromosome	412901..413356	177.062	-0.0888849	-1.06355	0.777672	0.809643	protein_coding	CTL0332
CTL0096	Chromosome	complement(117833..119812)	598.367	-0.0895891	-1.06407	0.21015	0.265021	protein_coding	CTL0096
secA	Chromosome	84456..87365	1957.11	-0.0955226	-1.06845	0.154366	0.20089	protein_coding	CTL0070
CTL0137	Chromosome	181282..182964	800.78	-0.0972548	-1.06974	0.169843	0.218602	protein_coding	CTL0137
CTL0717	Chromosome	complement(852563..853279)	1263.36	-0.0983235	-1.07053	0.17892	0.228403	protein_coding	CTL0717
zwf	Chromosome	525034..526557	918.252	-0.098539	-1.07069	0.163194	0.210915	protein_coding	CTL0437
CTL0347	Chromosome	429132..430232	282.233	-0.103301	-1.07423	0.226277	0.280823	protein_coding	CTL0347
tyrP	Chromosome	240267..241463	722.676	-0.103334	-1.07425	0.159703	0.20726	protein_coding	CTL0189
lipA	Chromosome	949008..949943	494.747	-0.1071	-1.07706	0.178006	0.227624	protein_coding	CTL0821
tdk	Chromosome	complement(528235..528846)	467.125	-0.107395	-1.07728	0.220379	0.276063	protein_coding	CTL0440
oppB	Chromosome	542591..543532	282.122	-0.108188	-1.07787	0.220186	0.276063	protein_coding	CTL0451
CTL0012	Chromosome	complement(19675..20679)	449.436	-0.109041	-1.07851	0.171899	0.220946	protein_coding	CTL0012
lgt	Chromosome	complement(602461..603279)	206.688	-0.11147	-1.08033	0.465837	0.522741	protein_coding	CTL0504
rbsU	Chromosome	981813..983765	141.894	-0.111563	-1.0804	0.204346	0.258049	protein_coding	CTL0851
infA	Chromosome	complement(432244..434934)	2078.04	-0.112665	-1.08122	0.093122	0.125008	protein_coding	CTL0351
lpxA	Chromosome	complement(917377..918219)	713.027	-0.114308	-1.08246	0.135798	0.178211	protein_coding	CTL0793
CTL0014	Chromosome	21059..22438	458.541	-0.115206	-1.08313	0.130517	0.172488	protein_coding	CTL0014
CTL0055	Chromosome	67308..68495	310.62	-0.115386	-1.08327	0.178066	0.227624	protein_coding	CTL0055
CTL0480	Chromosome	complement(573229..573819)	246.594	-0.116186	-1.08387	0.357921	0.421322	protein_coding	CTL0480
CTL0580	Chromosome	complement(686181..686363)	235.181	-0.12059	-1.08718	0.573349	0.622512	protein_coding	CTL0580
pnp	Chromosome	complement(272739..274826)	2042.33	-0.122792	-1.08884	0.0688222	0.0942783	protein_coding	CTL0214
secG	Chromosome	complement(721992..722300)	296.012	-0.122881	-1.08891	0.582766	0.630545	protein_coding	CTL0606
oppF	Chromosome	545250..545993	201.449	-0.126641	-1.09175	0.246469	0.303471	protein_coding	CTL0454
cydA	Chromosome	335860..337200	1837.8	-0.126723	-1.09181	0.064917	0.0898482	protein_coding	CTL0268
htrB	Chromosome	complement(332039..333406)	211.022	-0.12975	-1.0941	0.138548	0.181059	protein_coding	CTL0265
CTL0148	Chromosome	complement(194476..195165)	64.4856	-0.129972	-1.09427	0.414431	0.478819	protein_coding	CTL0148
CTL0299	Chromosome	complement(370259..370762)	3769.27	-0.131873	-1.09572	0.0576558	0.0803921	protein_coding	CTL0299
gyrB2	Chromosome	complement(531373..533787)	1387.54	-0.134885	-1.09801	0.0470709	0.0666246	protein_coding	CTL0442
CTL0411	Chromosome	complement(502302..503240)	23.1125	-0.135275	-1.0983	0.696919	0.737035	protein_coding	CTL0411
rpmG	Chromosome	495595..495753	737.5	-0.137462	-1.09997	0.24895	0.305722	protein_coding	CTL0405
rpsU	Chromosome	complement(709350..709526)	4748.85	-0.137476	-1.09998	0.0745032	0.101027	protein_coding	CTL0596
CTL0868	Chromosome	complement(1002641..1003867)	395.766	-0.148496	-1.10841	0.0604086	0.0839806	protein_coding	CTL0868
CTL0818	Chromosome	943148..946747	197.226	-0.15041	-1.10988	0.0711252	0.0971492	protein_coding	CTL0818
CTL0386	Chromosome	complement(468069..471485)	193.991	-0.150889	-1.11025	0.0465118	0.0659327	protein_coding	CTL0386
lepA	Chromosome	complement(396999..398807)	717.522	-0.151922	-1.11105	0.0326495	0.0473569	protein_coding	CTL0320
lcrH	Chromosome	complement(295549..296145)	192.409	-0.154984	-1.11341	0.192792	0.244778	protein_coding	CTL0237
murC	Chromosome	174795..177206	650.489	-0.158308	-1.11598	0.0242127	0.0360688	protein_coding	CTL0131
CTL0891	Chromosome	1033001..1033984	1521.54	-0.158428	-1.11607	0.0245171	0.0364643	protein_coding	CTL0891
CTL0563	Chromosome	666727..667437	691.262	-0.162127	-1.11894	0.0401263	0.0573146	protein_coding	CTL0563
argS	Chromosome	846218..847909	392.837	-0.163874	-1.12029	0.030607	0.0446015	protein_coding	CTL0714
leuS	Chromosome	complement(554203..556662)	489.202	-0.165936	-1.12189	0.0203553	0.0306147	protein_coding	CTL0461
infC	Chromosome	261951..262511	4278.33	-0.166042	-1.12198	0.0157497	0.0242323	protein_coding	CTL0205
mhpA	Chromosome	complement(492526..494049)	461.189	-0.166151	-1.12206	0.0345993	0.0501075	protein_coding	CTL0403
fabZ	Chromosome	complement(918231..918692)	1582.22	-0.16824	-1.12369	0.0248112	0.0367269	protein_coding	CTL0794
cysS	Chromosome	complement(197624..199117)	308.779	-0.170655	-1.12557	0.0325042	0.0472193	protein_coding	CTL0151
CTL0744	Chromosome	878760..879125	122.499	-0.17192	-1.12656	0.343677	0.406597	protein_coding	CTL0744
murE	Chromosome	complement(618475..619926)	1393.57	-0.17307	-1.12745	0.0125049	0.0196925	protein_coding	CTL0521
radA	Chromosome	649836..651200	350.578	-0.173508	-1.1278	0.0287798	0.0423007	protein_coding	CTL0550
valS	Chromosome	complement(655517..658336)	627.974	-0.176303	-1.12998	0.0115152	0.0181952	protein_coding	CTL0554
pbp	Chromosome	complement(620249..622192)	239.999	-0.179004	-1.1321	0.0246967	0.0366152	protein_coding	CTL0522
CTL0597	Chromosome	complement(709724..710356)	380.928	-0.179614	-1.13258	0.0476432	0.0672315	protein_coding	CTL0597
rpsG	Chromosome	complement(826223..826696)	3230.88	-0.179761	-1.1327	0.0106421	0.0169585	protein_coding	CTL0697
dapL	Chromosome	763072..764256	272.427	-0.183978	-1.13601	0.0307665	0.0447643	protein_coding	CTL0646
hemB	Chromosome	1..1017	314.113	-0.184766	-1.13663	0.030327	0.0442622	protein_coding	CTL0001
CTL0514	Chromosome	611573..612343	342.205	-0.185105	-1.1369	0.0372468	0.0536927	protein_coding	CTL0514
CTL0262	Chromosome	329497..330447	617.126	-0.185504	-1.13721	0.0161031	0.024695	protein_coding	CTL0262
CTL0406	Chromosome	495789..497300	451.277	-0.186714	-1.13817	0.0267782	0.0395136	protein_coding	CTL0406
recC	Chromosome	complement(10630..13650)	419.445	-0.18761	-1.13888	0.00849953	0.0136839	protein_coding	CTL0008
engA	Chromosome	complement(88063..89535)	443.558	-0.187642	-1.1389	0.013596	0.0213034	protein_coding	CTL0072
murA	Chromosome	complement(847947..849281)	713.118	-0.191005	-1.14156	0.00889143	0.0142903	protein_coding	CTL0715
CTL0436	Chromosome	524471..524917	285.673	-0.191659	-1.14208	0.131308	0.17329	protein_coding	CTL0436
CTL0721	Chromosome	855707..856696	830.054	-0.192202	-1.14251	0.0129848	0.0203798	protein_coding	CTL0721
CTL0396	Chromosome	480571..481017	827.464	-0.194035	-1.14396	0.0193792	0.0293247	protein_coding	CTL0396
CTL0678	Chromosome	808805..809506	584.323	-0.196374	-1.14581	0.0159247	0.0244613	protein_coding	CTL0678
CTL0033	Chromosome	40573..43062	1856.74	-0.197073	-1.14637	0.00345308	0.00576744	protein_coding	CTL0033
hemL	Chromosome	556859..558127	474.132	-0.199906	-1.14862	0.00931739	0.0149276	protein_coding	CTL0462
rplU	Chromosome	complement(807932..808255)	2027.82	-0.200097	-1.14878	0.0303245	0.0442622	protein_coding	CTL0677
ung	Chromosome	complement(1004890..1005579)	141.308	-0.200172	-1.14884	0.0904161	0.121549	protein_coding	CTL0871
hemC	Chromosome	651244..651903	275.205	-0.200536	-1.14912	0.193719	0.245622	protein_coding	CTL0551
CTL0113	Chromosome	143495..145963	136.81	-0.201595	-1.14997	0.0169892	0.0259688	protein_coding	CTL0113
CTL0810	Chromosome	937082..937666	275.061	-0.204561	-1.15234	0.0475186	0.0671567	protein_coding	CTL0810
CTL0039	Chromosome	46147..46653	392.145	-0.208601	-1.15557	0.0792043	0.107092	protein_coding	CTL0039
recR	Chromosome	585566..586168	136.55	-0.209248	-1.15609	0.508882	0.563619	protein_coding	CTL0492
CTL0694	Chromosome	complement(822703..823755)	813.489	-0.210219	-1.15686	0.00814242	0.0131769	protein_coding	CTL0694
CTL0232	Chromosome	288258..289523	455.194	-0.210934	-1.15744	0.00639651	0.0104417	protein_coding	CTL0232
plsC	Chromosome	845553..846203	484.872	-0.211271	-1.15771	0.0201089	0.0302926	protein_coding	CTL0713
asd	Chromosome	complement(732802..733806)	1642.19	-0.211405	-1.15781	0.00256275	0.00433448	protein_coding	CTL0617
CTL0672	Chromosome	804228..805058	242.61	-0.214951	-1.16066	0.0407002	0.0580458	protein_coding	CTL0672
dagA	Chromosome	127452..128819	1211.61	-0.215865	-1.1614	0.0020703	0.00354637	protein_coding	CTL0104
incE	Chromosome	457866..458264	2170.15	-0.221205	-1.16571	0.00497036	0.00824287	protein_coding	CTL0371
CTL0745	Chromosome	complement(879104..880102)	416.743	-0.22152	-1.16596	0.00647955	0.0105405	protein_coding	CTL0745
pckA	Chromosome	99225..101024	852.373	-0.22169	-1.1661	0.00164535	0.00286029	protein_coding	CTL0079
CTL0444	Chromosome	complement(534287..534982)	150.616	-0.221881	-1.16625	0.0610961	0.0848104	protein_coding	CTL0444
ispA	Chromosome	complement(1034057..1034932)	460.231	-0.225935	-1.16954	0.00578711	0.00949654	protein_coding	CTL0892
rpsL	Chromosome	complement(826746..827135)	2402.12	-0.232824	-1.17513	0.00147269	0.00256967	protein_coding	CTL0698
tgt	Chromosome	complement(535086..536204)	225.79	-0.233048	-1.17532	0.00965366	0.015436	protein_coding	CTL0445
CTL0408	Chromosome	complement(498133..500565)	405.518	-0.235649	-1.17744	0.00122023	0.00215321	protein_coding	CTL0408
clpB	Chromosome	453042..455645	1024.56	-0.241045	-1.18185	0.000436534	0.000805182	protein_coding	CTL0368
oppA4	Chromosome	complement(874050..876140)	1495.22	-0.241176	-1.18196	0.000401731	0.000743916	protein_coding	CTL0741
dut	Chromosome	complement(644425..644862)	1539.78	-0.242951	-1.18341	0.00136831	0.00239199	protein_coding	CTL0544
ileS	Chromosome	343680..346790	680.048	-0.246831	-1.1866	0.000363083	0.000679059	protein_coding	CTL0274
CTL0293	Chromosome	complement(365040..365384)	227.662	-0.247276	-1.18696	0.426409	0.48316	protein_coding	CTL0293
mfd	Chromosome	complement(149595..152834)	407.124	-0.249121	-1.18848	0.000465886	0.000855951	protein_coding	CTL0117
CTL0477A	Chromosome	complement(571436..571804)	153.925	-0.252151	-1.19098	0.0826802	0.111309	protein_coding	CTL0477A
rpsO	Chromosome	complement(274855..275124)	9395.23	-0.252552	-1.19131	0.000235957	0.00045213	protein_coding	CTL0215
CTL0364	Chromosome	complement(447844..448632)	303.182	-0.252782	-1.1915	0.00566358	0.00931013	protein_coding	CTL0364
atoC	Chromosome	861219..862379	127.87	-0.253039	-1.19172	0.0257694	0.0380851	protein_coding	CTL0728
CTL0486	Chromosome	578868..581654	163.467	-0.254442	-1.19287	0.00160402	0.00279362	protein_coding	CTL0486
infA2	Chromosome	complement(681981..682202)	551.565	-0.255196	-1.1935	0.0245962	0.036524	protein_coding	CTL0575
uppS	Chromosome	843225..843986	461.015	-0.256971	-1.19497	0.0022428	0.00382787	protein_coding	CTL0710
gspD	Chromosome	complement(960538..962820)	394.425	-0.258065	-1.19587	0.000450764	0.000829796	protein_coding	CTL0835
CTL0797	Chromosome	complement(921341..921823)	914.974	-0.261368	-1.19861	0.00178205	0.00308647	protein_coding	CTL0797
ffh	Chromosome	352185..353531	761.718	-0.262178	-1.19929	0.00030834	0.000582489	protein_coding	CTL0280
CTL0163	Chromosome	210167..210454	63.6383	-0.263572	-1.20045	0.558971	0.609018	protein_coding	CTL0163
rbfA	Chromosome	complement(431866..432237)	2255.88	-0.265074	-1.2017	0.0013028	0.002286	protein_coding	CTL0350
gyrA	Chromosome	complement(528848..531358)	1450.34	-0.265511	-1.20206	9.09773e-05	0.000184915	protein_coding	CTL0441
CTL0090	Chromosome	complement(112562..113716)	158.155	-0.269164	-1.20511	0.0572708	0.0800936	protein_coding	CTL0090
CTL0054	Chromosome	66537..67304	380.752	-0.273136	-1.20843	0.00227451	0.00387494	protein_coding	CTL0054
proS	Chromosome	766611..768356	748.104	-0.275663	-1.21055	0.000110077	0.000221335	protein_coding	CTL0649
CTL0614	Chromosome	complement(729856..730482)	242.942	-0.276031	-1.21086	0.019435	0.0293247	protein_coding	CTL0614
CTL0639	Chromosome	755256..755987	186.232	-0.276634	-1.21137	0.050312	0.0708907	protein_coding	CTL0639
CTL0015	Chromosome	22438..23016	392.532	-0.277498	-1.21209	0.00273143	0.00460314	protein_coding	CTL0015
rplD	Chromosome	complement(913598..914266)	3247.56	-0.278641	-1.21305	5.61963e-05	0.000116495	protein_coding	CTL0789
CTL0304	Chromosome	375546..376259	212.669	-0.282807	-1.21656	0.0238581	0.0355971	protein_coding	CTL0304
fmt	Chromosome	complement(916437..917387)	802.735	-0.285291	-1.21866	0.000139824	0.000278756	protein_coding	CTL0792
CTL0384	Chromosome	466724..467368	289.905	-0.287422	-1.22046	0.0425853	0.060642	protein_coding	CTL0384
uvrB	Chromosome	978243..980249	349.819	-0.289729	-1.22241	0.000306315	0.000579833	protein_coding	CTL0849
CTL0800	Chromosome	complement(923167..923883)	3690.68	-0.291887	-1.22424	2.09194e-05	4.46504e-05	protein_coding	CTL0800
CTL0402	Chromosome	488114..492463	759.74	-0.292568	-1.22482	1.72012e-05	3.71371e-05	protein_coding	CTL0402
recD_1	Chromosome	28247..29737	279.948	-0.294906	-1.2268	0.000304903	0.000578328	protein_coding	CTL0020
nusG	Chromosome	complement(679506..680054)	980.812	-0.302449	-1.23324	0.000212625	0.000409095	protein_coding	CTL0572
cysQ	Chromosome	complement(187457..188485)	334.129	-0.303316	-1.23398	0.000343102	0.000644262	protein_coding	CTL0143
dxr	Chromosome	406148..407287	641.914	-0.310364	-1.24002	6.80244e-05	0.000140704	protein_coding	CTL0327
gspF	Chromosome	complement(957862..959037)	266.362	-0.31129	-1.24082	0.000313075	0.000590244	protein_coding	CTL0833
ndk	Chromosome	complement(898118..898543)	2470.19	-0.311422	-1.24093	0.00017751	0.000347964	protein_coding	CTL0762
devB	Chromosome	526582..527352	494.004	-0.313441	-1.24267	0.000162357	0.000320947	protein_coding	CTL0438
dnaX_1	Chromosome	complement(527349..528221)	489.344	-0.316404	-1.24522	0.000102259	0.000206502	protein_coding	CTL0439
CTL0006	Chromosome	6522..7532	192.744	-0.318295	-1.24686	0.0268762	0.0395959	protein_coding	CTL0006
dapB	Chromosome	complement(733816..734577)	1822.38	-0.32008	-1.2484	6.62763e-06	1.46811e-05	protein_coding	CTL0618
CTL0202	Chromosome	259424..260008	58.4847	-0.32063	-1.24888	0.116879	0.155122	protein_coding	CTL0202
CTL0443	Chromosome	complement(533790..534140)	1296.85	-0.320938	-1.24914	6.85708e-05	0.000141522	protein_coding	CTL0443
CTL0326	Chromosome	405165..406121	647.243	-0.321005	-1.2492	3.03363e-05	6.38767e-05	protein_coding	CTL0326
murG	Chromosome	173732..174790	241.541	-0.321302	-1.24946	0.000374951	0.0006957	protein_coding	CTL0130
CTL0564	Chromosome	complement(667445..667816)	2085.44	-0.324523	-1.25225	1.46566e-05	3.18637e-05	protein_coding	CTL0564
CTL0609	Chromosome	complement(724125..725186)	1978.26	-0.327349	-1.25471	2.3443e-06	5.35758e-06	protein_coding	CTL0609
dnaG	Chromosome	208295..210082	182.726	-0.329813	-1.25685	0.000119068	0.0002389	protein_coding	CTL0162
gidA	Chromosome	895538..897370	1513.67	-0.33481	-1.26121	1.02513e-06	2.41951e-06	protein_coding	CTL0760
CTL0663	Chromosome	783553..784017	1475.68	-0.337888	-1.26391	8.80179e-06	1.94054e-05	protein_coding	CTL0663
fabD	Chromosome	complement(583502..584428)	1334.73	-0.33844	-1.26439	2.34297e-06	5.35758e-06	protein_coding	CTL0490
lcrE	Chromosome	complement(424384..425649)	1038.28	-0.338495	-1.26444	2.09863e-06	4.83149e-06	protein_coding	CTL0344
recO	Chromosome	863112..863843	92.9252	-0.34185	-1.26738	0.168323	0.216945	protein_coding	CTL0730
rnc	Chromosome	649157..649852	318.17	-0.343202	-1.26857	0.000271933	0.000518944	protein_coding	CTL0549
ispF	Chromosome	822170..822706	493.493	-0.343876	-1.26916	0.0001279	0.000256072	protein_coding	CTL0693
ftsW	Chromosome	172666..173823	666.478	-0.344035	-1.2693	4.46528e-06	9.9856e-06	protein_coding	CTL0129
CTL0858	Chromosome	complement(992336..993127)	322.235	-0.344432	-1.26965	0.000143126	0.000284732	protein_coding	CTL0858
CTL0106	Chromosome	complement(129338..129997)	684.243	-0.345946	-1.27098	1.85524e-05	3.99622e-05	protein_coding	CTL0106
CTL0483	Chromosome	576273..577745	161.07	-0.346693	-1.27164	0.000169277	0.000332522	protein_coding	CTL0483
copB2	Chromosome	complement(294001..295521)	129.545	-0.346779	-1.27172	0.0187099	0.0284136	protein_coding	CTL0236
CTL0516	Chromosome	complement(612947..614887)	385.4	-0.356911	-1.28068	9.8728e-06	2.16647e-05	protein_coding	CTL0516
CTL0819	Chromosome	946926..947405	2947.1	-0.361547	-1.2848	3.57115e-07	8.69134e-07	protein_coding	CTL0819
CTL0593	Chromosome	704471..706000	50.7369	-0.364978	-1.28786	0.247027	0.303759	protein_coding	CTL0593
CTL0699	Chromosome	827377..827715	163.522	-0.36519	-1.28805	0.0176265	0.0268553	protein_coding	CTL0699
CTL0735	Chromosome	complement(865973..866902)	132.367	-0.366233	-1.28898	0.00380977	0.00635187	protein_coding	CTL0735
gspE	Chromosome	complement(959049..960554)	499.63	-0.366361	-1.2891	2.83743e-06	6.4531e-06	protein_coding	CTL0834
amiA	Chromosome	complement(617781..618560)	1597.78	-0.369361	-1.29178	2.59087e-07	6.35509e-07	protein_coding	CTL0520
gcsH	Chromosome	complement(631376..631729)	448.116	-0.369699	-1.29208	0.000660607	0.00119727	protein_coding	CTL0534
sufS	Chromosome	68488..69693	405.319	-0.371421	-1.29363	3.32496e-06	7.54354e-06	protein_coding	CTL0056
CTL0060	Chromosome	72615..73289	5668.86	-0.372141	-1.29427	4.07772e-08	1.0468e-07	protein_coding	CTL0060
ribD	Chromosome	121947..123074	180.701	-0.374413	-1.29631	0.0141922	0.0220899	protein_coding	CTL0099
CTL0123	Chromosome	complement(165207..166079)	172.102	-0.379401	-1.3008	0.00199803	0.00344146	protein_coding	CTL0123
CTL0895	Chromosome	1036521..1036775	928.238	-0.381481	-1.30268	3.71344e-05	7.76673e-05	protein_coding	CTL0895
CTL0799	Chromosome	complement(922715..923188)	1412.47	-0.383942	-1.3049	5.03336e-07	1.2093e-06	protein_coding	CTL0799
CTL0577	Chromosome	683523..683969	226.072	-0.386994	-1.30767	0.0735364	0.0998602	protein_coding	CTL0577
CTL0340	Chromosome	complement(420042..421781)	205.627	-0.38914	-1.30961	4.13533e-06	9.26986e-06	protein_coding	CTL0340
trmU	Chromosome	complement(638975..640051)	533.4	-0.389582	-1.31001	5.96273e-07	1.42528e-06	protein_coding	CTL0539
CTL0419A	Chromosome	510245..510505	113.898	-0.397389	-1.31712	0.0672	0.0922468	protein_coding	CTL0419A
CTL0016	Chromosome	23007..24281	509.682	-0.400392	-1.31987	1.83215e-07	4.5177e-07	protein_coding	CTL0016
CTL0496	Chromosome	complement(590597..591793)	218.029	-0.401482	-1.32086	9.06359e-06	1.99356e-05	protein_coding	CTL0496
gseA	Chromosome	complement(552911..554206)	533.657	-0.401887	-1.32123	1.30376e-07	3.25766e-07	protein_coding	CTL0460
rpsT	Chromosome	1016201..1016497	1761.68	-0.402641	-1.32193	3.63164e-07	8.81568e-07	protein_coding	CTL0881
CTL0356	Chromosome	complement(439688..440149)	479.116	-0.403437	-1.32265	0.000147936	0.000293679	protein_coding	CTL0356
truB	Chromosome	complement(431103..431828)	1469.42	-0.406181	-1.32517	2.32105e-08	6.07493e-08	protein_coding	CTL0349
dnaN	Chromosome	complement(411521..412771)	1133.59	-0.408119	-1.32695	9.38553e-09	2.48425e-08	protein_coding	CTL0331
CTL0875	Chromosome	complement(1009678..1010409)	1660.59	-0.413928	-1.33231	8.70235e-09	2.31031e-08	protein_coding	CTL0875
CTL0542	Chromosome	complement(643267..643944)	949.19	-0.414801	-1.33311	6.92714e-08	1.76379e-07	protein_coding	CTL0542
CTL0226	Chromosome	complement(281710..282309)	1612.02	-0.432256	-1.34934	3.9771e-09	1.07703e-08	protein_coding	CTL0226
CTL0190	Chromosome	241646..242839	1965.53	-0.43413	-1.3511	3.31505e-10	9.49909e-10	protein_coding	CTL0190
hemN_1	Chromosome	complement(147226..148599)	306.228	-0.435118	-1.35202	1.20229e-07	3.02835e-07	protein_coding	CTL0115
glgB	Chromosome	300529..302745	787.823	-0.436415	-1.35324	4.99209e-10	1.41317e-09	protein_coding	CTL0245
CTL0897	Chromosome	complement(1036956..1038545)	760.726	-0.43837	-1.35507	1.1442e-09	3.15327e-09	protein_coding	CTL0897
CTL0216	Chromosome	275350..275841	98.6017	-0.441677	-1.35818	0.00538725	0.00888707	protein_coding	CTL0216
CTL0742	Chromosome	complement(876746..877477)	181.379	-0.447833	-1.36399	0.000564457	0.00103099	protein_coding	CTL0742
CTL0724	Chromosome	complement(858109..858783)	419.183	-0.451411	-1.36738	4.14063e-07	9.99941e-07	protein_coding	CTL0724
sucB_2	Chromosome	complement(777018..778184)	707.712	-0.452843	-1.36873	1.35999e-09	3.73698e-09	protein_coding	CTL0657
CTL0479	Chromosome	complement(572547..572948)	161.085	-0.454373	-1.37019	0.0657658	0.0907549	protein_coding	CTL0479
hemG	Chromosome	complement(145955..147229)	224.224	-0.458903	-1.3745	2.52842e-07	6.2182e-07	protein_coding	CTL0114
CTL0477	Chromosome	complement(570885..571328)	71.7632	-0.460779	-1.37628	0.0439311	0.0624634	protein_coding	CTL0477
secE	Chromosome	complement(680058..680306)	172.713	-0.461866	-1.37732	0.0119513	0.0188525	protein_coding	CTL0573
CTL0515	Chromosome	612336..612926	321.751	-0.462749	-1.37817	0.000991837	0.00177019	protein_coding	CTL0515
CTL0592A	Chromosome	complement(704244..704426)	334.207	-0.467176	-1.3824	0.00193768	0.00334983	protein_coding	CTL0592A
oppC2	Chromosome	complement(870852..872588)	1027.46	-0.468215	-1.3834	2.44462e-11	7.36531e-11	protein_coding	CTL0739
oppB2	Chromosome	complement(872590..874005)	1284.34	-0.469405	-1.38454	2.07344e-11	6.26714e-11	protein_coding	CTL0740
ptsN_2	Chromosome	complement(643947..644423)	1410.45	-0.472538	-1.38755	7.056e-10	1.96186e-09	protein_coding	CTL0543
CTL0022	Chromosome	complement(30083..30802)	464.546	-0.473121	-1.38811	3.97744e-08	1.02668e-07	protein_coding	CTL0022
CTL0261	Chromosome	complement(328614..329183)	80.5424	-0.481361	-1.39606	0.00819416	0.0132378	protein_coding	CTL0261
CTL0417	Chromosome	complement(507306..508052)	80.475	-0.488131	-1.40263	0.00176231	0.00305793	protein_coding	CTL0417
ftsK	Chromosome	complement(130786..133185)	439.665	-0.489335	-1.4038	2.01752e-11	6.11784e-11	protein_coding	CTL0108
ksgA	Chromosome	complement(723276..724109)	1553.35	-0.489448	-1.40391	8.77086e-12	2.70339e-11	protein_coding	CTL0608
ribH	Chromosome	124427..124900	355.815	-0.490125	-1.40457	5.20544e-06	1.16131e-05	protein_coding	CTL0101
rnhC	Chromosome	complement(330463..331365)	211.34	-0.492061	-1.40645	0.000598593	0.00108909	protein_coding	CTL0263
CTL0592	Chromosome	complement(703726..704187)	269.908	-0.495671	-1.40998	1.50574e-05	3.26592e-05	protein_coding	CTL0592
CTL0681	Chromosome	810043..810528	786.045	-0.496662	-1.41095	3.39444e-09	9.21909e-09	protein_coding	CTL0681
CTL0655	Chromosome	774813..775577	1836.79	-0.498276	-1.41252	2.75849e-12	8.64449e-12	protein_coding	CTL0655
rplC	Chromosome	complement(914275..914940)	2339.92	-0.499096	-1.41333	1.76986e-12	5.65993e-12	protein_coding	CTL0790
recB	Chromosome	complement(7548..10628)	113.345	-0.500841	-1.41504	4.81269e-09	1.29956e-08	protein_coding	CTL0007
minD	Chromosome	974919..975686	990.349	-0.504567	-1.4187	1.0494e-10	3.0824e-10	protein_coding	CTL0845
CTL0028	Chromosome	34390..34626	1424.23	-0.509191	-1.42325	1.25297e-07	3.13912e-07	protein_coding	CTL0028
mrsA	Chromosome	complement(646648..648429)	1035.06	-0.5104	-1.42445	3.19808e-13	1.05887e-12	protein_coding	CTL0547
CTL0065	Chromosome	78483..79661	531.654	-0.51283	-1.42685	3.74003e-11	1.12321e-10	protein_coding	CTL0065
mreB	Chromosome	98128..99228	1743.51	-0.513769	-1.42778	1.97954e-13	6.62438e-13	protein_coding	CTL0078
CTL0092	Chromosome	114646..115371	1027.36	-0.517131	-1.43111	9.05416e-12	2.77247e-11	protein_coding	CTL0092
parB	Chromosome	69829..70674	833.948	-0.518267	-1.43223	1.12964e-11	3.43658e-11	protein_coding	CTL0057
CTL0179	Chromosome	228663..228989	653.915	-0.520401	-1.43435	0.00060096	0.00109128	protein_coding	CTL0179
CTL0217	Chromosome	275873..276091	45.2909	-0.52924	-1.44317	0.29206	0.352655	protein_coding	CTL0217
dppF	Chromosome	complement(70666..71496)	519.801	-0.536961	-1.45091	7.10043e-11	2.10541e-10	protein_coding	CTL0058
CTL0469	Chromosome	564468..565232	585.62	-0.539553	-1.45352	4.32109e-11	1.28945e-10	protein_coding	CTL0469
CTL0009	Chromosome	13663..15342	1068.02	-0.544199	-1.45821	9.15703e-15	3.28741e-14	protein_coding	CTL0009
hemE	Chromosome	complement(148572..149582)	403.384	-0.549659	-1.46374	5.97473e-10	1.67114e-09	protein_coding	CTL0116
pknD	Chromosome	complement(652698..655502)	316.041	-0.549771	-1.46385	5.62586e-13	1.83674e-12	protein_coding	CTL0553
ptr	Chromosome	complement(222365..225235)	730.115	-0.556312	-1.47051	1.3469e-15	5.02809e-15	protein_coding	CTL0175
prfA	Chromosome	350253..351332	809.292	-0.556938	-1.47114	3.91224e-13	1.29076e-12	protein_coding	CTL0278
CTL0133	Chromosome	complement(177820..178626)	106.39	-0.558346	-1.47258	0.0724612	0.098543	protein_coding	CTL0133
CTL0561	Chromosome	complement(665025..665825)	418.955	-0.559712	-1.47398	1.0489e-10	3.0824e-10	protein_coding	CTL0561
CTL0605	Chromosome	719816..721918	247.415	-0.560753	-1.47504	2.27868e-12	7.21948e-12	protein_coding	CTL0605
CTL0812	Chromosome	complement(938100..938525)	1248.76	-0.564223	-1.47859	1.40801e-12	4.56505e-12	protein_coding	CTL0812
CTL0523	Chromosome	complement(622179..622466)	433.368	-0.570158	-1.48469	4.78737e-07	1.15315e-06	protein_coding	CTL0523
kdsA	Chromosome	complement(31296..32105)	1350.49	-0.572644	-1.48725	4.09112e-15	1.49741e-14	protein_coding	CTL0024
ptsI	Chromosome	complement(701544..703259)	465.57	-0.573677	-1.48831	2.74473e-12	8.63025e-12	protein_coding	CTL0590
ispE	Chromosome	219665..220531	510.445	-0.575589	-1.49029	2.50776e-12	7.9117e-12	protein_coding	CTL0173
CTL0487	Chromosome	581683..582096	272.913	-0.576122	-1.49084	1.70892e-06	3.95372e-06	protein_coding	CTL0487
trmE	Chromosome	complement(80300..81634)	230.17	-0.577909	-1.49268	1.64097e-10	4.79e-10	protein_coding	CTL0067
CTL0045	Chromosome	complement(54382..54903)	849.599	-0.582047	-1.49697	1.45261e-12	4.69343e-12	protein_coding	CTL0045
CTL0244	Chromosome	299525..300514	441.334	-0.582994	-1.49795	1.51897e-12	4.89097e-12	protein_coding	CTL0244
dmpP	Chromosome	complement(139457..140752)	1039.24	-0.58601	-1.50109	2.95302e-16	1.14338e-15	protein_coding	CTL0109
priA	Chromosome	complement(192260..194521)	177.494	-0.589654	-1.50489	1.91908e-12	6.11626e-12	protein_coding	CTL0147
CTL0688	Chromosome	complement(817103..818092)	2821.61	-0.594777	-1.51024	5.02949e-18	2.12281e-17	protein_coding	CTL0688
CTL0589	Chromosome	701244..701534	315.341	-0.595068	-1.51054	0.0596154	0.083001	protein_coding	CTL0589
CTL0156	Chromosome	complement(201986..202486)	1169.42	-0.59624	-1.51177	3.35561e-14	1.16022e-13	protein_coding	CTL0156
CTL0089	Chromosome	complement(111783..112565)	127.621	-0.597778	-1.51338	0.0551933	0.0773036	protein_coding	CTL0089
birA	Chromosome	116041..116595	397.271	-0.598003	-1.51362	0.000192008	0.000373938	protein_coding	CTL0094
rnpA_2	Chromosome	complement(200872..201009)	1130.62	-0.598441	-1.51408	1.15493e-06	2.70541e-06	protein_coding	CTL0153A
CTL0518	Chromosome	complement(615960..617141)	950.115	-0.603285	-1.51917	1.19574e-16	4.68789e-16	protein_coding	CTL0518
CTL0602	Chromosome	715912..717501	2721.6	-0.606098	-1.52214	3.63217e-19	1.65211e-18	protein_coding	CTL0602
ftsY	Chromosome	complement(243695..244549)	676.846	-0.606628	-1.5227	1.39876e-14	4.94579e-14	protein_coding	CTL0192
CTL0093	Chromosome	115490..116014	341.755	-0.60745	-1.52356	1.0119e-07	2.56257e-07	protein_coding	CTL0093
rpmA	Chromosome	complement(807650..807901)	452.014	-0.609914	-1.52617	1.4247e-05	3.10452e-05	protein_coding	CTL0676
dxs	Chromosome	690774..692696	392.043	-0.613205	-1.52965	7.35948e-16	2.79184e-15	protein_coding	CTL0585
dnaQ2	Chromosome	complement(921959..922711)	2006.81	-0.621407	-1.53837	2.43386e-18	1.04611e-17	protein_coding	CTL0798
fabH	Chromosome	complement(584445..585428)	1816.02	-0.624989	-1.5422	6.50446e-19	2.91611e-18	protein_coding	CTL0491
truA	Chromosome	857354..858157	269.434	-0.625345	-1.54258	1.29594e-05	2.83053e-05	protein_coding	CTL0723
CTL0729	Chromosome	862606..863142	112.913	-0.626195	-1.54349	0.00333234	0.00558569	protein_coding	CTL0729
copD2	Chromosome	complement(292508..293989)	344.841	-0.629546	-1.54708	5.15975e-15	1.8812e-14	protein_coding	CTL0235
CTL0107	Chromosome	complement(129994..130782)	519.86	-0.63704	-1.55514	2.73001e-14	9.50936e-14	protein_coding	CTL0107
rmuC	Chromosome	complement(251440..252723)	581.017	-0.637193	-1.5553	6.23561e-17	2.4653e-16	protein_coding	CTL0197
CTL0660	Chromosome	complement(780940..781749)	474.681	-0.637641	-1.55578	5.22396e-14	1.77995e-13	protein_coding	CTL0660
nrdA	Chromosome	254153..257296	1763.87	-0.643045	-1.56162	1.32184e-21	6.38433e-21	protein_coding	CTL0199
CTL0604	Chromosome	718109..719809	354.912	-0.648032	-1.56703	1.5168e-16	5.92184e-16	protein_coding	CTL0604
nusB	Chromosome	complement(261013..261519)	614.815	-0.649391	-1.56851	1.22831e-12	3.99627e-12	protein_coding	CTL0204
CTL0392	Chromosome	476478..477323	508.944	-0.649647	-1.56878	3.74002e-14	1.28366e-13	protein_coding	CTL0392
CTL0843	Chromosome	complement(971272..972255)	204.434	-0.650183	-1.56937	1.50425e-06	3.49748e-06	protein_coding	CTL0843
CTL0375	Chromosome	complement(460207..460482)	66.446	-0.652653	-1.57206	0.110149	0.146604	protein_coding	CTL0375
folX	Chromosome	complement(1012206..1012580)	1595.71	-0.653832	-1.57334	9.14923e-17	3.60203e-16	protein_coding	CTL0878
nfo	Chromosome	1031026..1031892	1254.95	-0.658192	-1.5781	2.38029e-19	1.08797e-18	protein_coding	CTL0889
CTL0836	Chromosome	complement(962821..964050)	334.999	-0.664152	-1.58464	2.28305e-15	8.45541e-15	protein_coding	CTL0836
dnaE	Chromosome	931138..934851	1125.73	-0.667012	-1.58778	8.27276e-23	4.25911e-22	protein_coding	CTL0807
CTL0270	Chromosome	complement(338371..339675)	463.513	-0.667119	-1.5879	2.02443e-17	8.31969e-17	protein_coding	CTL0270
CTL0628	Chromosome	745044..746495	603.697	-0.667521	-1.58834	4.75035e-19	2.13994e-18	protein_coding	CTL0628
xerD	Chromosome	complement(298375..299277)	1046.43	-0.668398	-1.58931	1.0738e-15	4.02461e-15	protein_coding	CTL0243
CTL0613	Chromosome	complement(729014..729604)	2161.86	-0.676761	-1.59855	6.85865e-21	3.26221e-20	protein_coding	CTL0613
ribA	Chromosome	123184..124458	814.568	-0.686908	-1.60983	1.01201e-20	4.76509e-20	protein_coding	CTL0100
ribF	Chromosome	complement(430241..431146)	509.797	-0.690715	-1.61408	4.21327e-17	1.69435e-16	protein_coding	CTL0348
sdhA	Chromosome	complement(989451..991331)	164.454	-0.691778	-1.61527	2.47321e-14	8.64699e-14	protein_coding	CTL0855
folP	Chromosome	complement(1010857..1012209)	3973.94	-0.697049	-1.62119	4.74556e-25	2.74481e-24	protein_coding	CTL0877
incD	Chromosome	457317..457799	2188.38	-0.697844	-1.62208	2.18837e-21	1.05154e-20	protein_coding	CTL0370
xseB	Chromosome	690280..690498	1462.56	-0.699545	-1.62399	8.24617e-15	2.98327e-14	protein_coding	CTL0583A
CTL0246	Chromosome	complement(302756..303775)	334.897	-0.701368	-1.62605	1.92189e-15	7.14606e-15	protein_coding	CTL0246
gcpE	Chromosome	complement(387815..389623)	306.084	-0.703521	-1.62847	1.15603e-18	5.10943e-18	protein_coding	CTL0313
vacB	Chromosome	772473..774557	1157.68	-0.706523	-1.63187	2.14387e-24	1.20288e-23	protein_coding	CTL0654
CTL0640	Chromosome	complement(755998..757617)	297.706	-0.723988	-1.65174	8.08939e-19	3.5923e-18	protein_coding	CTL0640
recJ	Chromosome	complement(835937..837691)	892.492	-0.72534	-1.65329	2.1025e-24	1.18677e-23	protein_coding	CTL0707
CTL0685	Chromosome	814549..815658	333.023	-0.726388	-1.65449	2.96602e-17	1.2031e-16	protein_coding	CTL0685
glmU	Chromosome	complement(1034988..1035605)	1117.13	-0.729045	-1.65754	4.24258e-21	2.02821e-20	protein_coding	CTL0893
ubiA	Chromosome	566326..567234	176.108	-0.735495	-1.66497	1.11811e-08	2.94288e-08	protein_coding	CTL0471
trpC	Chromosome	complement(687086..687712)	644.805	-0.743849	-1.67464	1.44806e-18	6.34034e-18	protein_coding	CTL0581
pyrG	Chromosome	522865..524484	508.425	-0.751268	-1.68327	2.44758e-17	1.00148e-16	protein_coding	CTL0435
ptsH	Chromosome	complement(703259..703588)	294.283	-0.759343	-1.69272	0.0144831	0.0225052	protein_coding	CTL0591
ribC	Chromosome	complement(782561..783160)	1464.72	-0.761591	-1.69536	3.87872e-24	2.15051e-23	protein_coding	CTL0662
CTL0122	Chromosome	complement(164936..165160)	475.305	-0.776067	-1.71246	0.000590694	0.00107681	protein_coding	CTL0122
CTL0673	Chromosome	805055..805765	268.218	-0.778867	-1.71578	1.68333e-12	5.40165e-12	protein_coding	CTL0673
CTL0010	Chromosome	complement(15362..16177)	600.79	-0.783828	-1.72169	9.79725e-22	4.75649e-21	protein_coding	CTL0010
cutE	Chromosome	complement(919649..921277)	368.164	-0.800972	-1.74227	5.03136e-24	2.77317e-23	protein_coding	CTL0796
CTL0731	Chromosome	complement(863840..864442)	395.917	-0.801147	-1.74249	3.17215e-15	1.1702e-14	protein_coding	CTL0731
apbE	Chromosome	complement(413334..414284)	176.507	-0.805775	-1.74808	6.70861e-10	1.87082e-09	protein_coding	CTL0333
atoS	Chromosome	860118..861176	561.518	-0.812502	-1.75625	1.43285e-24	8.13687e-24	protein_coding	CTL0727
CTL0279	Chromosome	351316..352188	582.09	-0.814346	-1.7585	1.61054e-23	8.72298e-23	protein_coding	CTL0279
CTL0390	Chromosome	474568..475650	506.957	-0.81559	-1.76002	3.78383e-24	2.11039e-23	protein_coding	CTL0390
groEL	Chromosome	complement(166160..167698)	411.865	-0.82462	-1.77107	1.05263e-25	6.16448e-25	protein_coding	CTL0124
rpoN	Chromosome	1007568..1008878	190.218	-0.835103	-1.78398	1.5944e-18	6.94864e-18	protein_coding	CTL0873
sdhB	Chromosome	complement(988674..989372)	151.871	-0.835456	-1.78442	0.00833373	0.0134401	protein_coding	CTL0854
folA	Chromosome	complement(1010381..1010860)	2218.1	-0.840121	-1.7902	5.35171e-30	3.7422e-29	protein_coding	CTL0876
topA	Chromosome	17072..19645	1176.21	-0.842332	-1.79295	1.73037e-34	1.44764e-33	protein_coding	CTL0011
CTL0644	Chromosome	complement(761209..761556)	325.049	-0.843487	-1.79438	0.000103755	0.000209071	protein_coding	CTL0644
CTL0738	Chromosome	870343..870855	415.264	-0.844254	-1.79534	1.57182e-08	4.12549e-08	protein_coding	CTL0738
CTL0510	Chromosome	complement(608183..609307)	701.389	-0.846686	-1.79837	1.59669e-28	1.05359e-27	protein_coding	CTL0510
CTL0661	Chromosome	complement(781737..782564)	665.602	-0.848627	-1.80079	5.96258e-26	3.5138e-25	protein_coding	CTL0661
CTL0023	Chromosome	complement(30811..31299)	621.176	-0.873836	-1.83253	6.8681e-22	3.42309e-21	protein_coding	CTL0023
recF	Chromosome	complement(410424..411521)	189.329	-0.877586	-1.8373	1.81519e-17	7.49268e-17	protein_coding	CTL0330
CTL0391	Chromosome	475740..476459	1175.96	-0.880202	-1.84063	2.38693e-25	1.38916e-24	protein_coding	CTL0391
rplY	Chromosome	217235..217792	3602.39	-0.881055	-1.84172	4.59648e-36	4.06311e-35	protein_coding	CTL0168
rnpA_1	Chromosome	complement(200497..200859)	1855.7	-0.885637	-1.84758	1.0783e-29	7.42917e-29	protein_coding	CTL0153
CTL0674	Chromosome	805756..806637	638.881	-0.894777	-1.85932	1.05347e-28	7.0007e-28	protein_coding	CTL0674
CTL0111	Chromosome	complement(141344..142534)	470.771	-0.896456	-1.86149	9.50747e-29	6.36321e-28	protein_coding	CTL0111
CTL0017	Chromosome	24284..24820	152.331	-0.898536	-1.86417	0.000273271	0.000519381	protein_coding	CTL0017
ispD	Chromosome	856686..857345	410.481	-0.901561	-1.86809	6.60463e-22	3.32717e-21	protein_coding	CTL0722
gyrA2	Chromosome	complement(34765..36237)	707.441	-0.903678	-1.87083	8.20918e-33	6.46386e-32	protein_coding	CTL0029
uvrC	Chromosome	complement(203679..205418)	370.963	-0.904625	-1.87206	1.82644e-30	1.2965e-29	protein_coding	CTL0159
sycE	Chromosome	40168..40569	1333.86	-0.905803	-1.87359	5.98082e-23	3.11335e-22	protein_coding	CTL0032
CTL0599	Chromosome	713227..713592	113.119	-0.911441	-1.88092	1.87122e-05	4.0214e-05	protein_coding	CTL0599
CTL0882	Chromosome	1016730..1017530	1429.47	-0.91614	-1.88706	1.20146e-35	1.02343e-34	protein_coding	CTL0882
CTL0025	Chromosome	32591..32884	1244.85	-0.930773	-1.9063	2.23483e-26	1.34233e-25	protein_coding	CTL0025
CTL0473	Chromosome	complement(567806..568702)	1173.69	-0.940152	-1.91873	1.50775e-33	1.2179e-32	protein_coding	CTL0473
CTL0548	Chromosome	complement(648581..649048)	549.768	-0.948077	-1.9293	2.84323e-23	1.49669e-22	protein_coding	CTL0548
CTL0509	Chromosome	606965..608179	359.362	-0.963149	-1.94956	5.90916e-30	4.10139e-29	protein_coding	CTL0509
CTL0061	Chromosome	73292..74572	2200.54	-0.966824	-1.95453	1.96871e-44	2.07268e-43	protein_coding	CTL0061
CTL0603	Chromosome	717537..718127	952.647	-0.9766	-1.96782	1.65294e-33	1.32376e-32	protein_coding	CTL0603
CTL0802	Chromosome	complement(924963..925418)	1053.76	-0.977103	-1.96851	8.48474e-32	6.36016e-31	protein_coding	CTL0802
fer	Chromosome	complement(390946..391221)	1147.48	-0.98453	-1.97867	5.56061e-26	3.29765e-25	protein_coding	CTL0315
atpE	Chromosome	complement(665992..666618)	499.116	-0.986855	-1.98186	5.20949e-18	2.18892e-17	protein_coding	CTL0562
def	Chromosome	complement(722456..723001)	943.158	-0.995451	-1.9937	1.15727e-33	9.4292e-33	protein_coding	CTL0607
trxA	Chromosome	924605..924913	1882.55	-1.0055	-2.00764	1.14901e-35	9.87724e-35	protein_coding	CTL0801
CTL0584	Chromosome	690505..690777	1233.93	-1.00952	-2.01324	2.76257e-29	1.88944e-28	protein_coding	CTL0584
gltT	Chromosome	complement(778430..779668)	2047.21	-1.01096	-2.01525	7.42667e-48	8.09161e-47	protein_coding	CTL0658
ruvA	Chromosome	complement(898703..899305)	743.577	-1.0137	-2.01909	1.42587e-32	1.09512e-31	protein_coding	CTL0763
aroA	Chromosome	736651..737973	304.306	-1.01614	-2.02251	3.2633e-27	2.03847e-26	protein_coding	CTL0620
amn	Chromosome	complement(163259..164128)	658.689	-1.04718	-2.06649	4.01202e-38	3.75927e-37	protein_coding	CTL0120
aroL	Chromosome	737915..738469	597.279	-1.06853	-2.0973	9.96915e-28	6.35449e-27	protein_coding	CTL0621
tktB	Chromosome	161262..163262	1472.71	-1.0732	-2.1041	2.4577e-54	3.07048e-53	protein_coding	CTL0119
CTL0765	Chromosome	complement(899945..900394)	4458.24	-1.08082	-2.11524	7.50559e-53	9.01633e-52	protein_coding	CTL0765
CTL0095	Chromosome	complement(116602..117741)	418.195	-1.10815	-2.1557	1.55875e-39	1.49035e-38	protein_coding	CTL0095
CTL0611A	Chromosome	728062..728394	631.482	-1.10981	-2.15816	2.18981e-26	1.32377e-25	protein_coding	CTL0611A
mraW	Chromosome	complement(622466..623368)	412.195	-1.11468	-2.16547	1.01213e-26	6.19849e-26	protein_coding	CTL0524
plsX	Chromosome	229174..230139	913.129	-1.12966	-2.18808	1.20995e-43	1.23231e-42	protein_coding	CTL0182
sfhB	Chromosome	33283..34290	513.207	-1.14196	-2.2068	6.57079e-43	6.62024e-42	protein_coding	CTL0027
CTL0675	Chromosome	complement(806553..807560)	292.171	-1.16291	-2.23908	5.45431e-35	4.60423e-34	protein_coding	CTL0675
CTL0196	Chromosome	248502..251426	1221.05	-1.16331	-2.23971	2.35325e-64	3.55645e-63	protein_coding	CTL0196
CTL0389	Chromosome	474097..474510	579.88	-1.17315	-2.25503	3.02966e-16	1.16823e-15	protein_coding	CTL0389
CTL0506	Chromosome	604181..604951	801.602	-1.17906	-2.2643	3.42165e-48	3.77186e-47	protein_coding	CTL0506
nth	Chromosome	complement(79658..80293)	256.634	-1.18308	-2.27062	1.35111e-20	6.32995e-20	protein_coding	CTL0066
CTL0751	Chromosome	884965..885216	381.732	-1.19885	-2.29556	0.000186802	0.000364653	protein_coding	CTL0751
dppD	Chromosome	complement(71489..72454)	2043.49	-1.22002	-2.3295	3.56043e-66	5.65444e-65	protein_coding	CTL0059
pth	Chromosome	217800..218339	2590.76	-1.25788	-2.39145	2.45587e-66	3.9675e-65	protein_coding	CTL0169
CTL0026	Chromosome	32884..33201	1019.21	-1.27178	-2.41459	1.91969e-42	1.91357e-41	protein_coding	CTL0026
CTL0692	Chromosome	821396..822067	114.712	-1.28182	-2.43145	1.48737e-06	3.46683e-06	protein_coding	CTL0692
CTL0659	Chromosome	complement(779665..780774)	4646.54	-1.30285	-2.46716	6.0186e-82	1.48406e-80	protein_coding	CTL0659
CTL0369	Chromosome	455671..457131	924.946	-1.30893	-2.47758	6.29615e-71	1.13452e-69	protein_coding	CTL0369
CTL0335	Chromosome	complement(415235..415630)	318.45	-1.31748	-2.4923	1.6823e-23	9.0593e-23	protein_coding	CTL0335
CTL0053	Chromosome	65083..66534	584.61	-1.33554	-2.5237	4.77886e-66	7.46298e-65	protein_coding	CTL0053
dacC	Chromosome	938633..939946	545.193	-1.33791	-2.52785	4.47869e-63	6.66116e-62	protein_coding	CTL0813
CTL0865	Chromosome	999776..1000168	1092.66	-1.34176	-2.53461	1.04584e-52	1.24045e-51	protein_coding	CTL0865
CTL0430	Chromosome	518175..519389	651.407	-1.36526	-2.57624	2.44839e-67	4.02481e-66	protein_coding	CTL0430
trpR	Chromosome	511407..511691	328.883	-1.369	-2.58292	3.75895e-05	7.84439e-05	protein_coding	CTL0422
lplA_2	Chromosome	897360..898061	501.929	-1.37876	-2.60045	1.79375e-50	2.07499e-49	protein_coding	CTL0761
CTL0734	Chromosome	865720..866034	134.733	-1.38556	-2.61274	8.65051e-11	2.55695e-10	protein_coding	CTL0734
CTL0576	Chromosome	682615..683526	752.452	-1.38844	-2.61795	6.39908e-57	8.56563e-56	protein_coding	CTL0576
CTL0529	Chromosome	complement(626855..627514)	404.357	-1.39419	-2.6284	1.0598e-31	7.88118e-31	protein_coding	CTL0529
pgsA_2	Chromosome	complement(892805..893311)	1374.59	-1.40045	-2.63984	5.85598e-60	7.95225e-59	protein_coding	CTL0757
kdsB	Chromosome	522125..522889	1201.31	-1.4007	-2.6403	5.07609e-63	7.43171e-62	protein_coding	CTL0434
CTL0432	Chromosome	complement(520047..520739)	3288.28	-1.43586	-2.70544	1.5915e-91	4.6601e-90	protein_coding	CTL0432
CTL0291	Chromosome	complement(363337..364494)	159.742	-1.46769	-2.76579	5.73276e-27	3.53395e-26	protein_coding	CTL0291
ruvC	Chromosome	complement(899325..899837)	2194.42	-1.48363	-2.79651	4.37265e-74	8.36158e-73	protein_coding	CTL0764
CTL0382	Chromosome	complement(464833..465684)	606.238	-1.64317	-3.12351	5.05098e-71	9.27994e-70	protein_coding	CTL0382
ubiE	Chromosome	816388..817077	1046.47	-1.72156	-3.29793	1.27706e-97	3.98867e-96	protein_coding	CTL0687
CTL0252	Chromosome	318047..318643	706.811	-1.81789	-3.52564	2.85676e-85	7.8729e-84	protein_coding	CTL0252
CTL0157	Chromosome	complement(202608..202859)	503.37	-1.83453	-3.56655	6.63615e-09	1.77153e-08	protein_coding	CTL0157
CTL0472	Chromosome	567231..567809	641.881	-1.84141	-3.58359	1.0711e-81	2.50905e-80	protein_coding	CTL0472
CTL0726	Chromosome	859811..860140	2183.88	-1.88356	-3.68984	4.33484e-113	1.50435e-111	protein_coding	CTL0726
CTL0314	Chromosome	complement(389775..390866)	842.951	-1.93879	-3.83383	5.85272e-129	2.742e-127	protein_coding	CTL0314
CTL0686	Chromosome	815631..816452	594.565	-1.99975	-3.99931	1.37188e-105	4.59089e-104	protein_coding	CTL0686
aspC_2	Chromosome	complement(53322..54392)	1334.48	-2.08223	-4.23461	1.2347e-164	1.14126e-162	protein_coding	CTL0044
CTL0431	Chromosome	complement(519391..519903)	1486.81	-2.10879	-4.31328	2.85483e-138	1.57352e-136	protein_coding	CTL0431
pfkA_2	Chromosome	551019..552665	1812.95	-2.17492	-4.51562	9.90356e-205	1.54661e-202	protein_coding	CTL0459
trmB	Chromosome	258634..259308	1190.23	-2.95418	-7.74991	5.70981e-210	1.07002e-207	protein_coding	CTL0201
ahpC	Chromosome	complement(1000165..1000752)	1991.69	-3.41457	-10.6632	8.00274e-277	3.74928e-274	protein_coding	CTL0866

## Sheet: UTD-1
Name	Chromosome	Region	Expression value	TPM	RPKM	Gene ID	Gene length	Biotype	Unique gene reads	Total gene reads
hemB	Chromosome	1..1017	311.267	311.267	300.486	CTL0001	1017	protein_coding	396	396
nqrA	Chromosome	complement(1043..2440)	694.177	694.177	670.133	CTL0002	1398	protein_coding	1214	1214
CTL0003	Chromosome	complement(2462..2896)	527.413	527.413	509.146	CTL0003	435	protein_coding	287	287
greA	Chromosome	3010..5157	762.918	762.918	736.493	CTL0004	2148	protein_coding	2050	2050
aspC_1	Chromosome	5345..6547	675.129	675.129	651.744	CTL0005	1203	protein_coding	1016	1016
CTL0006	Chromosome	6522..7532	195.301	195.301	188.536	CTL0006	1011	protein_coding	247	247
recB	Chromosome	complement(7548..10628)	116.237	116.237	112.211	CTL0007	3081	protein_coding	448	448
recC	Chromosome	complement(10630..13650)	403.002	403.002	389.044	CTL0008	3021	protein_coding	1523	1523
CTL0009	Chromosome	13663..15342	1049.2	1049.2	1012.86	CTL0009	1680	protein_coding	2205	2205
CTL0010	Chromosome	complement(15362..16177)	606.4	606.4	585.396	CTL0010	816	protein_coding	619	619
topA	Chromosome	17072..19645	1166.16	1166.16	1125.77	CTL0011	2574	protein_coding	3755	3755
CTL0012	Chromosome	complement(19675..20679)	427.136	427.136	412.342	CTL0012	1005	protein_coding	537	537
CTL0013	Chromosome	complement(20658..20954)	242.239	242.239	233.849	CTL0013	297	protein_coding	90	90
CTL0014	Chromosome	21059..22438	422.286	422.286	407.66	CTL0014	1380	protein_coding	729	729
CTL0015	Chromosome	22438..23016	370.011	370.011	357.195	CTL0015	579	protein_coding	268	268
CTL0016	Chromosome	23007..24281	541.077	541.077	522.336	CTL0016	1275	protein_coding	863	863
CTL0017	Chromosome	24284..24820	159.282	159.282	153.765	CTL0017	537	protein_coding	107	107
recA	Chromosome	25080..26138	377.427	377.427	364.354	CTL0018	1059	protein_coding	500	500
CTL0019	Chromosome	26424..28250	115.511	115.511	111.51	CTL0019	1827	protein_coding	264	264
recD_1	Chromosome	28247..29737	275.578	275.578	266.033	CTL0020	1491	protein_coding	514	514
CTL0021	Chromosome	29803..29982	159.878	159.878	154.34	CTL0021	180	protein_coding	36	36
CTL0022	Chromosome	complement(30083..30802)	461.869	461.869	445.872	CTL0022	720	protein_coding	416	416
CTL0023	Chromosome	complement(30811..31299)	598.316	598.316	577.592	CTL0023	489	protein_coding	366	366
kdsA	Chromosome	complement(31296..32105)	1324.42	1324.42	1278.55	CTL0024	810	protein_coding	1342	1342
CTL0025	Chromosome	32591..32884	1212.68	1212.68	1170.68	CTL0025	294	protein_coding	446	446
CTL0026	Chromosome	32884..33201	1090.99	1090.99	1053.2	CTL0026	318	protein_coding	434	434
sfhB	Chromosome	33283..34290	518.652	518.652	500.687	CTL0027	1008	protein_coding	654	654
CTL0028	Chromosome	34390..34626	1592.03	1592.03	1536.89	CTL0028	237	protein_coding	472	472
gyrA2	Chromosome	complement(34765..36237)	689.222	689.222	665.35	CTL0029	1473	protein_coding	1270	1270
gyrB	Chromosome	complement(36252..38069)	146.423	146.423	141.351	CTL0030	1818	protein_coding	333	333
hemA	Chromosome	38449..39456	237.121	237.121	228.907	CTL0031	1008	protein_coding	299	299
sycE	Chromosome	40168..40569	1513.27	1513.27	1460.86	CTL0032	402	protein_coding	761	761
CTL0033	Chromosome	40573..43062	1828.96	1828.96	1765.62	CTL0033	2490	protein_coding	5697	5697
CTL0034	Chromosome	43106..43357	1506.79	1506.79	1454.6	CTL0034	252	protein_coding	475	475
CTL0035	Chromosome	43384..43635	1421.14	1421.14	1371.91	CTL0035	252	protein_coding	448	448
CTL0036	Chromosome	43654..44103	1261.26	1261.26	1217.57	CTL0036	450	protein_coding	710	710
CTL0037	Chromosome	44123..44794	1990.15	1990.15	1921.21	CTL0037	672	protein_coding	1673	1673
sctN	Chromosome	44796..46124	819.84	819.84	791.444	CTL0038	1329	protein_coding	1363	1363
CTL0039	Chromosome	46147..46653	438.324	438.324	423.142	CTL0039	507	protein_coding	278	278
CTL0040	Chromosome	46657..47508	1142.79	1142.79	1103.21	CTL0040	852	protein_coding	1218	1218
sctQ	Chromosome	47518..48639	533.639	533.639	515.155	CTL0041	1122	protein_coding	749	749
pkn5	Chromosome	48774..50246	481.37	481.37	464.697	CTL0042	1473	protein_coding	887	887
CTL0043	Chromosome	50243..53008	2060.32	2060.32	1988.96	CTL0043	2766	protein_coding	7129	7129
aspC_2	Chromosome	complement(53322..54392)	1305.45	1305.45	1260.23	CTL0044	1071	protein_coding	1749	1749
CTL0045	Chromosome	complement(54382..54903)	908.119	908.119	876.665	CTL0045	522	protein_coding	593	593
rrf	Chromosome	complement(55274..55813)	1468.51	1468.51	1417.64	CTL0046	540	protein_coding	992	992
pyrH	Chromosome	complement(55810..56547)	4373.9	4373.9	4222.4	CTL0047	738	protein_coding	4038	4038
tsf	Chromosome	complement(56560..57408)	3297.36	3297.36	3183.15	CTL0048	849	protein_coding	3502	3502
rpsB	Chromosome	complement(57405..58253)	4964.88	4964.88	4792.91	CTL0049	849	protein_coding	5273	5273
ompA	Chromosome	complement(58637..59821)	59323.5	59323.5	57268.7	CTL0050	1185	protein_coding	87940	87940
pbpB	Chromosome	60428..63670	199.663	199.663	192.747	CTL0051	3243	protein_coding	810	810
CTL0052	Chromosome	63734..64741	280.738	280.738	271.014	CTL0052	1008	protein_coding	354	354
CTL0053	Chromosome	65083..66534	631.474	631.474	609.602	CTL0053	1452	protein_coding	1147	1147
CTL0054	Chromosome	66537..67304	361.183	361.183	348.672	CTL0054	768	protein_coding	347	347
CTL0055	Chromosome	67308..68495	337.116	337.116	325.44	CTL0055	1188	protein_coding	501	501
sufS	Chromosome	68488..69693	406.986	406.986	392.889	CTL0056	1206	protein_coding	614	614
parB	Chromosome	69829..70674	822.067	822.067	793.594	CTL0057	846	protein_coding	870	870
dppF	Chromosome	complement(70666..71496)	553.128	553.128	533.969	CTL0058	831	protein_coding	575	575
dppD	Chromosome	complement(71489..72454)	2175.56	2175.56	2100.21	CTL0059	966	protein_coding	2629	2629
CTL0060	Chromosome	72615..73289	5551.91	5551.91	5359.61	CTL0060	675	protein_coding	4688	4688
CTL0061	Chromosome	73292..74572	2142.31	2142.31	2068.11	CTL0061	1281	protein_coding	3433	3433
pgk	Chromosome	74711..75922	964.94	964.94	931.517	CTL0062	1212	protein_coding	1463	1463
CTL0063	Chromosome	76182..77150	263.988	263.988	254.845	CTL0063	969	protein_coding	320	320
CTL0064	Chromosome	77201..78397	134.901	134.901	130.229	CTL0064	1197	protein_coding	202	202
CTL0065	Chromosome	78483..79661	541.741	541.741	522.977	CTL0065	1179	protein_coding	799	799
nth	Chromosome	complement(79658..80293)	233.784	233.784	225.686	CTL0066	636	protein_coding	186	186
trmE	Chromosome	complement(80300..81634)	234.128	234.128	226.019	CTL0067	1335	protein_coding	391	391
psdD	Chromosome	81902..82807	234.699	234.699	226.57	CTL0068	906	protein_coding	266	266
CTL0069	Chromosome	82872..84197	717.401	717.401	692.553	CTL0069	1326	protein_coding	1190	1190
secA	Chromosome	84456..87365	1950.4	1950.4	1882.85	CTL0070	2910	protein_coding	7100	7100
CTL0071	Chromosome	complement(87459..87986)	4249.78	4249.78	4102.59	CTL0071	528	protein_coding	2807	2807
engA	Chromosome	complement(88063..89535)	455.321	455.321	439.55	CTL0072	1473	protein_coding	839	839
pcnB_1	Chromosome	complement(89651..90883)	510.883	510.883	493.188	CTL0073	1233	protein_coding	788	788
clpX	Chromosome	complement(90898..92157)	1258.09	1258.09	1214.51	CTL0074	1260	protein_coding	1983	1983
clpP_1	Chromosome	complement(92167..92778)	2524.87	2524.87	2437.42	CTL0075	612	protein_coding	1933	1933
tig	Chromosome	complement(92945..94273)	1678.18	1678.18	1620.05	CTL0076	1329	protein_coding	2790	2790
CTL0077	Chromosome	94632..98123	1733.84	1733.84	1673.79	CTL0077	3492	protein_coding	7574	7574
mreB	Chromosome	98128..99228	1785.38	1785.38	1723.54	CTL0078	1101	protein_coding	2459	2459
pckA	Chromosome	99225..101024	893.984	893.984	863.019	CTL0079	1800	protein_coding	2013	2013
CTL0080	Chromosome	101136..103439	420.859	420.859	406.282	CTL0080	2304	protein_coding	1213	1213
CTL0081	Chromosome	103466..104638	494.081	494.081	476.968	CTL0081	1173	protein_coding	725	725
ompB	Chromosome	complement(104704..105726)	1751.16	1751.16	1690.5	CTL0082	1023	protein_coding	2241	2241
gpdA	Chromosome	complement(105860..106864)	260.1	260.1	251.091	CTL0083	1005	protein_coding	327	327
CTL0084	Chromosome	complement(106861..108228)	152.515	152.515	147.233	CTL0084	1368	protein_coding	261	261
CTL0085	Chromosome	complement(108240..108605)	52.419	52.419	50.6034	CTL0085	366	protein_coding	24	24
fliI	Chromosome	complement(108598..109902)	72.8945	72.8945	70.3697	CTL0086	1305	protein_coding	119	119
CTL0087	Chromosome	complement(109976..110500)	351.731	351.731	339.549	CTL0087	525	protein_coding	231	231
fliF	Chromosome	complement(110505..111509)	408.842	408.842	394.681	CTL0088	1005	protein_coding	514	514
CTL0089	Chromosome	complement(111783..112565)	140.889	140.889	136.009	CTL0089	783	protein_coding	138	138
CTL0090	Chromosome	complement(112562..113716)	166.107	166.107	160.354	CTL0090	1155	protein_coding	240	240
pgmA	Chromosome	complement(113671..114351)	315.765	315.765	304.828	CTL0091	681	protein_coding	269	269
CTL0092	Chromosome	114646..115371	1066.95	1066.95	1030	CTL0092	726	protein_coding	969	969
CTL0093	Chromosome	115490..116014	322.801	322.801	311.62	CTL0093	525	protein_coding	212	212
birA	Chromosome	116041..116595	443.625	443.625	428.26	CTL0094	555	protein_coding	308	308
CTL0095	Chromosome	complement(116602..117741)	420.03	420.03	405.482	CTL0095	1140	protein_coding	599	599
CTL0096	Chromosome	complement(117833..119812)	594.294	594.294	573.709	CTL0096	1980	protein_coding	1472	1472
CTL0097	Chromosome	complement(119836..120582)	777.987	777.987	751.04	CTL0097	747	protein_coding	727	727
serS	Chromosome	complement(120619..121905)	676.407	676.407	652.978	CTL0098	1287	protein_coding	1089	1089
ribD	Chromosome	121947..123074	193.469	193.469	186.768	CTL0099	1128	protein_coding	273	273
ribA	Chromosome	123184..124458	819.453	819.453	791.07	CTL0100	1275	protein_coding	1307	1307
ribH	Chromosome	124427..124900	323.803	323.803	312.588	CTL0101	474	protein_coding	192	192
CTL0102	Chromosome	complement(124951..126297)	696.128	696.128	672.016	CTL0102	1347	protein_coding	1173	1173
CTL0103	Chromosome	126682..127347	3945.34	3945.34	3808.68	CTL0103	666	protein_coding	3287	3287
dagA	Chromosome	127452..128819	1172.79	1172.79	1132.17	CTL0104	1368	protein_coding	2007	2007
CTL0105	Chromosome	128877..129329	755.273	755.273	729.113	CTL0105	453	protein_coding	428	428
CTL0106	Chromosome	complement(129338..129997)	655.257	655.257	632.561	CTL0106	660	protein_coding	541	541
CTL0107	Chromosome	complement(129994..130782)	545.084	545.084	526.205	CTL0107	789	protein_coding	538	538
ftsK	Chromosome	complement(130786..133185)	471.64	471.64	455.304	CTL0108	2400	protein_coding	1416	1416
dmpP	Chromosome	complement(139457..140752)	982.583	982.583	948.55	CTL0109	1296	protein_coding	1593	1593
CTL0110	Chromosome	complement(140895..141239)	620.975	620.975	599.467	CTL0110	345	protein_coding	268	268
CTL0111	Chromosome	complement(141344..142534)	485.272	485.272	468.464	CTL0111	1191	protein_coding	723	723
hctA	Chromosome	complement(142722..143099)	6792.7	6792.7	6557.42	CTL0112	378	protein_coding	3212	3212
CTL0113	Chromosome	143495..145963	135.984	135.984	131.274	CTL0113	2469	protein_coding	420	420
hemG	Chromosome	complement(145955..147229)	219.44	219.44	211.84	CTL0114	1275	protein_coding	350	350
hemN_1	Chromosome	complement(147226..148599)	286.826	286.826	276.891	CTL0115	1374	protein_coding	493	493
hemE	Chromosome	complement(148572..149582)	432.508	432.508	417.528	CTL0116	1011	protein_coding	547	547
mfd	Chromosome	complement(149595..152834)	399.695	399.695	385.851	CTL0117	3240	protein_coding	1620	1620
alaS	Chromosome	complement(152810..155437)	383.877	383.877	370.581	CTL0118	2628	protein_coding	1262	1262
tktB	Chromosome	161262..163262	1501.3	1501.3	1449.3	CTL0119	2001	protein_coding	3758	3758
amn	Chromosome	complement(163259..164128)	724.045	724.045	698.966	CTL0120	870	protein_coding	788	788
efp_1	Chromosome	164384..164920	736.867	736.867	711.345	CTL0121	537	protein_coding	495	495
CTL0122	Chromosome	complement(164936..165160)	486.739	486.739	469.88	CTL0122	225	protein_coding	137	137
CTL0123	Chromosome	complement(165207..166079)	179.473	179.473	173.257	CTL0123	873	protein_coding	196	196
groEL	Chromosome	complement(166160..167698)	373.983	373.983	361.03	CTL0124	1539	protein_coding	720	720
murF	Chromosome	168146..169498	158.933	158.933	153.428	CTL0125	1353	protein_coding	269	269
mraY	Chromosome	169644..170654	101.999	101.999	98.4664	CTL0126	1011	protein_coding	129	129
murD	Chromosome	170666..171916	705.456	705.456	681.022	CTL0127	1251	protein_coding	1104	1104
nlpD	Chromosome	171913..172650	1134.09	1134.09	1094.81	CTL0128	738	protein_coding	1047	1047
ftsW	Chromosome	172666..173823	628.881	628.881	607.098	CTL0129	1158	protein_coding	911	911
murG	Chromosome	173732..174790	224.946	224.946	217.155	CTL0130	1059	protein_coding	298	298
murC	Chromosome	174795..177206	646.273	646.273	623.888	CTL0131	2412	protein_coding	1950	1950
CTL0132	Chromosome	complement(177243..177662)	597.639	597.639	576.939	CTL0132	420	protein_coding	314	314
CTL0133	Chromosome	complement(177820..178626)	110.944	110.944	107.101	CTL0133	807	protein_coding	112	112
rbsV	Chromosome	178780..179112	261.662	261.662	252.599	CTL0134	333	protein_coding	109	109
miaA	Chromosome	179116..180135	280.57	280.57	270.852	CTL0135	1020	protein_coding	358	358
CTL0136	Chromosome	complement(180140..181192)	232.301	232.301	224.255	CTL0136	1053	protein_coding	306	306
CTL0137	Chromosome	181282..182964	863.987	863.987	834.061	CTL0137	1683	protein_coding	1819	1819
CTL0138	Chromosome	183418..183777	2906.67	2906.67	2805.99	CTL0138	360	protein_coding	1309	1309
fabF	Chromosome	183788..185044	2143.15	2143.15	2068.92	CTL0139	1257	protein_coding	3370	3370
CTL0140	Chromosome	185041..185493	889.387	889.387	858.582	CTL0140	453	protein_coding	504	504
ppa	Chromosome	complement(185574..186203)	411.115	411.115	396.875	CTL0141	630	protein_coding	324	324
ldh	Chromosome	186451..187491	1247.85	1247.85	1204.63	CTL0142	1041	protein_coding	1625	1625
cysQ	Chromosome	complement(187457..188485)	344.926	344.926	332.979	CTL0143	1029	protein_coding	444	444
CTL0144	Chromosome	188783..189544	1602.98	1602.98	1547.45	CTL0144	762	protein_coding	1528	1528
aas	Chromosome	189552..191165	781.064	781.064	754.011	CTL0145	1614	protein_coding	1577	1577
bioF	Chromosome	191208..192341	496.27	496.27	479.081	CTL0146	1134	protein_coding	704	704
priA	Chromosome	complement(192260..194521)	174.579	174.579	168.532	CTL0147	2262	protein_coding	494	494
CTL0148	Chromosome	complement(194476..195165)	70.6707	70.6707	68.2229	CTL0148	690	protein_coding	61	61
CTL0149	Chromosome	195321..195815	809.079	809.079	781.055	CTL0149	495	protein_coding	501	501
lysS	Chromosome	196047..197627	448.993	448.993	433.441	CTL0150	1581	protein_coding	888	888
cysS	Chromosome	complement(197624..199117)	322.645	322.645	311.47	CTL0151	1494	protein_coding	603	603
CTL0152	Chromosome	199370..200419	3981.72	3981.72	3843.81	CTL0152	1050	protein_coding	5230	5230
rnpA_1	Chromosome	complement(200497..200859)	1772.75	1772.75	1711.35	CTL0153	363	protein_coding	805	805
rnpA_2	Chromosome	complement(200872..201009)	1036.89	1036.89	1000.98	CTL0153A	138	protein_coding	179	179
rpmJ	Chromosome	201486..201623	7281.4	7281.4	7029.19	CTL0154	138	protein_coding	1257	1257
rpsN	Chromosome	201647..201952	1805.16	1805.16	1742.63	CTL0155	306	protein_coding	691	691
CTL0156	Chromosome	complement(201986..202486)	1166.37	1166.37	1125.98	CTL0156	501	protein_coding	731	731
CTL0157	Chromosome	complement(202608..202859)	447.277	447.277	431.785	CTL0157	252	protein_coding	141	141
CTL0158	Chromosome	203139..203633	647.586	647.586	625.156	CTL0158	495	protein_coding	401	401
uvrC	Chromosome	complement(203679..205418)	387.29	387.29	373.876	CTL0159	1740	protein_coding	843	843
mutS	Chromosome	complement(205500..207962)	394.989	394.989	381.308	CTL0160	2463	protein_coding	1217	1217
dnaG	Chromosome	208295..210082	179.729	179.729	173.503	CTL0162	1788	protein_coding	402	402
CTL0163	Chromosome	210167..210454	83.2697	83.2697	80.3856	CTL0163	288	protein_coding	30	30
CTL0164	Chromosome	210580..211071	648.285	648.285	625.831	CTL0164	492	protein_coding	399	399
glyQ	Chromosome	complement(211154..214165)	340.245	340.245	328.46	CTL0165	3012	protein_coding	1282	1282
pgsA_1	Chromosome	214619..215227	647.125	647.125	624.711	CTL0166	609	protein_coding	493	493
glgA	Chromosome	complement(215234..216658)	11750.2	11750.2	11343.2	CTL0167	1425	protein_coding	20946	20946
rplY	Chromosome	217235..217792	3484.08	3484.08	3363.4	CTL0168	558	protein_coding	2432	2432
pth	Chromosome	217800..218339	2747.53	2747.53	2652.37	CTL0169	540	protein_coding	1856	1856
rpsF	Chromosome	218477..218815	5635.81	5635.81	5440.61	CTL0170	339	protein_coding	2390	2390
rpsR	Chromosome	218832..219077	1205.58	1205.58	1163.83	CTL0171	246	protein_coding	371	371
rplI	Chromosome	219098..219601	1452.86	1452.86	1402.54	CTL0172	504	protein_coding	916	916
ispE	Chromosome	219665..220531	505.266	505.266	487.765	CTL0173	867	protein_coding	548	548
CTL0174	Chromosome	complement(220834..222186)	301.322	301.322	290.885	CTL0174	1353	protein_coding	510	510
ptr	Chromosome	complement(222365..225235)	777.95	777.95	751.004	CTL0175	2871	protein_coding	2794	2794
plsB	Chromosome	complement(225287..226288)	666.158	666.158	643.085	CTL0176	1002	protein_coding	835	835
cafE	Chromosome	complement(226301..227839)	1045.6	1045.6	1009.38	CTL0177	1539	protein_coding	2013	2013
CTL0178	Chromosome	228403..228723	201.715	201.715	194.728	CTL0178	321	protein_coding	81	81
CTL0179	Chromosome	228663..228989	706.494	706.494	682.024	CTL0179	327	protein_coding	289	289
rpmF	Chromosome	228973..229152	1447.78	1447.78	1397.64	CTL0181	180	protein_coding	326	326
plsX	Chromosome	229174..230139	892.072	892.072	861.174	CTL0182	966	protein_coding	1078	1078
pmpD	Chromosome	230359..234951	1068.29	1068.29	1031.29	CTL0183	4593	protein_coding	6138	6138
CTL0184	Chromosome	235152..235946	310.706	310.706	299.944	CTL0184	795	protein_coding	309	309
CTL0185	Chromosome	complement(236030..236329)	255.805	255.805	246.944	CTL0185	300	protein_coding	96	96
CTL0186	Chromosome	complement(236350..236712)	286.283	286.283	276.367	CTL0186	363	protein_coding	130	130
CTL0187	Chromosome	236957..238333	203.185	203.185	196.148	CTL0187	1377	protein_coding	350	350
glmS	Chromosome	238344..240164	823.973	823.973	795.433	CTL0188	1821	protein_coding	1877	1877
tyrP	Chromosome	240267..241463	725.928	725.928	700.785	CTL0189	1197	protein_coding	1087	1087
CTL0190	Chromosome	241646..242839	2043.33	2043.33	1972.56	CTL0190	1194	protein_coding	3052	3052
CTL0191	Chromosome	242881..243597	1334.55	1334.55	1288.32	CTL0191	717	protein_coding	1197	1197
ftsY	Chromosome	complement(243695..244549)	707.764	707.764	683.249	CTL0192	855	protein_coding	757	757
sucC	Chromosome	244619..245779	603.157	603.157	582.266	CTL0193	1161	protein_coding	876	876
sucD	Chromosome	245794..246669	333.992	333.992	322.423	CTL0194	876	protein_coding	366	366
htrA	Chromosome	246808..248301	721.27	721.27	696.287	CTL0195	1494	protein_coding	1348	1348
CTL0196	Chromosome	248502..251426	1199.22	1199.22	1157.68	CTL0196	2925	protein_coding	4388	4388
rmuC	Chromosome	complement(251440..252723)	580.865	580.865	560.746	CTL0197	1284	protein_coding	933	933
pssA	Chromosome	complement(252727..253518)	427.956	427.956	413.133	CTL0198	792	protein_coding	424	424
nrdA	Chromosome	254153..257296	1769.39	1769.39	1708.1	CTL0199	3144	protein_coding	6959	6959
nrdB	Chromosome	257334..258374	1112.69	1112.69	1074.15	CTL0200	1041	protein_coding	1449	1449
trmB	Chromosome	258634..259308	1353.63	1353.63	1306.75	CTL0201	675	protein_coding	1143	1143
CTL0202	Chromosome	259424..260008	62.858	62.858	60.6808	CTL0202	585	protein_coding	46	46
murB	Chromosome	complement(260005..260880)	92.1671	92.1671	88.9747	CTL0203	876	protein_coding	101	101
nusB	Chromosome	complement(261013..261519)	636.989	636.989	614.926	CTL0204	507	protein_coding	404	404
infC	Chromosome	261951..262511	4737.91	4737.91	4573.81	CTL0205	561	protein_coding	3325	3325
rpmI	Chromosome	262498..262683	1594.48	1594.48	1539.25	CTL0206	186	protein_coding	371	371
rplT	Chromosome	262702..263073	1751.35	1751.35	1690.69	CTL0207	372	protein_coding	815	815
pheS	Chromosome	263080..264108	1776.68	1776.68	1715.14	CTL0208	1029	protein_coding	2287	2287
CTL0209	Chromosome	264419..266395	169.825	169.825	163.943	CTL0209	1977	protein_coding	420	420
CTL0210	Chromosome	complement(266392..267492)	120.526	120.526	116.351	CTL0210	1101	protein_coding	166	166
CTL0211	Chromosome	complement(267495..268559)	183.147	183.147	176.803	CTL0211	1065	protein_coding	244	244
tilS	Chromosome	268657..269622	217.639	217.639	210.101	CTL0212	966	protein_coding	263	263
ftsH	Chromosome	269783..272524	1427.94	1427.94	1378.48	CTL0213	2742	protein_coding	4898	4898
pnp	Chromosome	complement(272739..274826)	1904.68	1904.68	1838.7	CTL0214	2088	protein_coding	4975	4975
rpsO	Chromosome	complement(274855..275124)	9480.17	9480.17	9151.81	CTL0215	270	protein_coding	3202	3202
CTL0216	Chromosome	275350..275841	108.86	108.86	105.089	CTL0216	492	protein_coding	67	67
CTL0217	Chromosome	275873..276091	40.152	40.152	38.7613	CTL0217	219	protein_coding	11	11
CTL0218	Chromosome	complement(276063..276767)	128.129	128.129	123.691	CTL0218	705	protein_coding	113	113
CTL0219	Chromosome	complement(276902..277420)	109.358	109.358	105.57	CTL0219	519	protein_coding	71	71
CTL0220	Chromosome	complement(277433..277939)	189.205	189.205	182.651	CTL0220	507	protein_coding	120	120
CTL0221	Chromosome	complement(277967..278446)	179.863	179.863	173.633	CTL0221	480	protein_coding	108	108
CTL0222	Chromosome	278763..278951	604.829	604.829	583.88	CTL0222	189	protein_coding	143	143
CTL0223	Chromosome	278970..280187	790.857	790.857	763.465	CTL0223	1218	protein_coding	1205	1205
map	Chromosome	complement(280144..281019)	487.299	487.299	470.421	CTL0224	876	protein_coding	534	534
CTL0225	Chromosome	complement(281052..281693)	251.521	251.521	242.809	CTL0225	642	protein_coding	202	202
CTL0226	Chromosome	complement(281710..282309)	1656.07	1656.07	1598.71	CTL0226	600	protein_coding	1243	1243
CTL0227	Chromosome	complement(282504..284273)	218.59	218.59	211.019	CTL0227	1770	protein_coding	484	484
CTL0231	Chromosome	complement(285800..287503)	304.931	304.931	294.37	CTL0231	1704	protein_coding	650	650
CTL0231A	Chromosome	complement(287734..287895)	64.1485	64.1485	61.9267	CTL0231A	162	protein_coding	13	13
CTL0231B	Chromosome	complement(287935..288144)	87.5522	87.5522	84.5197	CTL0231B	210	protein_coding	23	23
CTL0232	Chromosome	288258..289523	443.263	443.263	427.91	CTL0232	1266	protein_coding	702	702
cpa	Chromosome	289633..291438	1659.86	1659.86	1602.37	CTL0233	1806	protein_coding	3750	3750
ispH	Chromosome	291533..292456	1071.91	1071.91	1034.78	CTL0234	924	protein_coding	1239	1239
copD2	Chromosome	complement(292508..293989)	355.464	355.464	343.152	CTL0235	1482	protein_coding	659	659
copB2	Chromosome	complement(294001..295521)	145.582	145.582	140.54	CTL0236	1521	protein_coding	277	277
lcrH	Chromosome	complement(295549..296145)	202.191	202.191	195.187	CTL0237	597	protein_coding	151	151
CTL0238	Chromosome	complement(296067..297515)	444.657	444.657	429.256	CTL0238	1449	protein_coding	806	806
xerD	Chromosome	complement(298375..299277)	950.769	950.769	917.838	CTL0243	903	protein_coding	1074	1074
CTL0244	Chromosome	299525..300514	444.105	444.105	428.723	CTL0244	990	protein_coding	550	550
glgB	Chromosome	300529..302745	772.347	772.347	745.595	CTL0245	2217	protein_coding	2142	2142
CTL0246	Chromosome	complement(302756..303775)	318.188	318.188	307.167	CTL0246	1020	protein_coding	406	406
CTL0247	Chromosome	complement(303998..305203)	409.637	409.637	395.449	CTL0247	1206	protein_coding	618	618
pmpE	Chromosome	complement(305380..308277)	780.081	780.081	753.061	CTL0248	2898	protein_coding	2828	2828
pmpF	Chromosome	complement(308280..311378)	1198.18	1198.18	1156.68	CTL0249	3099	protein_coding	4645	4645
pmpG	Chromosome	311543..314581	2175.11	2175.11	2099.77	CTL0250	3039	protein_coding	8269	8269
pmpH	Chromosome	314612..317632	2549.26	2549.26	2460.96	CTL0251	3021	protein_coding	9634	9634
CTL0252	Chromosome	318047..318643	735.117	735.117	709.655	CTL0252	597	protein_coding	549	549
pmpI	Chromosome	complement(318738..321374)	782.413	782.413	755.313	CTL0254	2637	protein_coding	2581	2581
CTL0255	Chromosome	321649..323421	1398.59	1398.59	1350.15	CTL0255	1773	protein_coding	3102	3102
CTL0256	Chromosome	complement(323566..323838)	3683.63	3683.63	3556.05	CTL0256	273	protein_coding	1258	1258
gatC	Chromosome	324039..324341	1068.49	1068.49	1031.48	CTL0257	303	protein_coding	405	405
gatA	Chromosome	324353..325828	969.449	969.449	935.871	CTL0258	1476	protein_coding	1790	1790
gatB	Chromosome	325830..327296	920.361	920.361	888.482	CTL0259	1467	protein_coding	1689	1689
CTL0260	Chromosome	complement(327395..328486)	288.424	288.424	278.434	CTL0260	1092	protein_coding	394	394
CTL0261	Chromosome	complement(328614..329183)	98.1706	98.1706	94.7703	CTL0261	570	protein_coding	70	70
CTL0262	Chromosome	329497..330447	594.289	594.289	573.704	CTL0262	951	protein_coding	707	707
rnhC	Chromosome	complement(330463..331365)	229.282	229.282	221.341	CTL0263	903	protein_coding	259	259
CTL0264	Chromosome	331621..332052	336.78	336.78	325.115	CTL0264	432	protein_coding	182	182
htrB	Chromosome	complement(332039..333406)	214.456	214.456	207.028	CTL0265	1368	protein_coding	367	367
CTL0266	Chromosome	complement(333538..334794)	507.488	507.488	489.911	CTL0266	1257	protein_coding	798	798
CTL0267	Chromosome	complement(334791..335585)	919.047	919.047	887.214	CTL0267	795	protein_coding	914	914
cydA	Chromosome	335860..337200	1772.25	1772.25	1710.86	CTL0268	1341	protein_coding	2973	2973
cydB	Chromosome	337212..338273	859.607	859.607	829.833	CTL0269	1062	protein_coding	1142	1142
CTL0270	Chromosome	complement(338371..339675)	483.922	483.922	467.16	CTL0270	1305	protein_coding	790	790
CTL0271	Chromosome	339884..340612	1052.69	1052.69	1016.23	CTL0271	729	protein_coding	960	960
CTL0272	Chromosome	340798..342099	1481.51	1481.51	1430.2	CTL0272	1302	protein_coding	2413	2413
CTL0273	Chromosome	complement(342161..342634)	613.877	613.877	592.615	CTL0273	474	protein_coding	364	364
ileS	Chromosome	343680..346790	680.162	680.162	656.604	CTL0274	3111	protein_coding	2647	2647
lepB	Chromosome	complement(346848..348734)	346.106	346.106	334.118	CTL0275	1887	protein_coding	817	817
CTL0276	Chromosome	complement(348920..349663)	66.6158	66.6158	64.3085	CTL0276	744	protein_coding	62	62
rpmE	Chromosome	349739..350065	1430.1	1430.1	1380.57	CTL0277	327	protein_coding	585	585
prfA	Chromosome	350253..351332	827.516	827.516	798.854	CTL0278	1080	protein_coding	1118	1118
CTL0279	Chromosome	351316..352188	581.457	581.457	561.318	CTL0279	873	protein_coding	635	635
ffh	Chromosome	352185..353531	769.717	769.717	743.056	CTL0280	1347	protein_coding	1297	1297
rpsP	Chromosome	353522..353872	1334.59	1334.59	1288.37	CTL0281	351	protein_coding	586	586
trmD	Chromosome	353888..354946	1020.56	1020.56	985.213	CTL0282	1059	protein_coding	1352	1352
rplS	Chromosome	354972..355337	904.227	904.227	872.908	CTL0283	366	protein_coding	414	414
rnhB	Chromosome	355401..356054	906.953	906.953	875.539	CTL0284	654	protein_coding	742	742
gmk	Chromosome	356045..356662	786.454	786.454	759.214	CTL0285	618	protein_coding	608	608
CTL0286	Chromosome	356655..356957	337.696	337.696	325.999	CTL0286	303	protein_coding	128	128
metG	Chromosome	356957..358609	677.039	677.039	653.589	CTL0287	1653	protein_coding	1400	1400
recD_2	Chromosome	complement(358748..360988)	266.82	266.82	257.578	CTL0288	2241	protein_coding	748	748
CTL0289	Chromosome	complement(361236..362216)	432.697	432.697	417.71	CTL0289	981	protein_coding	531	531
CTL0290	Chromosome	362599..363372	243.742	243.742	235.299	CTL0290	774	protein_coding	236	236
CTL0291	Chromosome	complement(363337..364494)	184.315	184.315	177.931	CTL0291	1158	protein_coding	267	267
CTL0293	Chromosome	complement(365040..365384)	236.341	236.341	228.155	CTL0293	345	protein_coding	102	102
dcd	Chromosome	complement(365406..365978)	534.321	534.321	515.814	CTL0294	573	protein_coding	383	383
CTL0295	Chromosome	366065..366217	10.4495	10.4495	10.0876	CTL0295	153	protein_coding	2	2
ruvB	Chromosome	366259..367263	388.161	388.161	374.717	CTL0296	1005	protein_coding	488	488
CTL0297	Chromosome	367265..368077	1287.09	1287.09	1242.51	CTL0297	813	protein_coding	1309	1309
CTL0298	Chromosome	complement(368138..370138)	280.445	280.445	270.732	CTL0298	2001	protein_coding	702	702
CTL0299	Chromosome	complement(370259..370762)	3644.84	3644.84	3518.59	CTL0299	504	protein_coding	2298	2298
ssb	Chromosome	371228..371701	548.105	548.105	529.12	CTL0300	474	protein_coding	325	325
CTL0301	Chromosome	372044..373543	651.769	651.769	629.194	CTL0301	1500	protein_coding	1223	1223
hct2	Chromosome	373681..374352	289.065	289.065	279.053	CTL0302	672	protein_coding	243	243
CTL0303	Chromosome	374507..375451	67.6732	67.6732	65.3292	CTL0303	945	protein_coding	80	80
CTL0304	Chromosome	375546..376259	175.776	175.776	169.688	CTL0304	714	protein_coding	157	157
CTL0305	Chromosome	376350..377822	1641.65	1641.65	1584.79	CTL0305	1473	protein_coding	3025	3025
CTL0306	Chromosome	complement(377881..379548)	181.636	181.636	175.345	CTL0306	1668	protein_coding	379	379
CTL0307	Chromosome	complement(379584..381275)	274.022	274.022	264.531	CTL0307	1692	protein_coding	580	580
hemN_2	Chromosome	complement(381336..382466)	467.194	467.194	451.012	CTL0308	1131	protein_coding	661	661
CTL0309	Chromosome	complement(382456..382902)	438.144	438.144	422.968	CTL0309	447	protein_coding	245	245
sucA	Chromosome	383234..385945	184.815	184.815	178.413	CTL0310	2712	protein_coding	627	627
sucB_1	Chromosome	385949..387046	182.738	182.738	176.409	CTL0311	1098	protein_coding	251	251
CTL0312	Chromosome	complement(387075..387806)	268.647	268.647	259.342	CTL0312	732	protein_coding	246	246
gcpE	Chromosome	complement(387815..389623)	300.489	300.489	290.081	CTL0313	1809	protein_coding	680	680
CTL0314	Chromosome	complement(389775..390866)	860.881	860.881	831.063	CTL0314	1092	protein_coding	1176	1176
fer	Chromosome	complement(390946..391221)	1013.72	1013.72	978.607	CTL0315	276	protein_coding	350	350
flhA	Chromosome	391403..393220	72.9916	72.9916	70.4634	CTL0316	1818	protein_coding	166	166
fliA	Chromosome	393328..394089	180.44	180.44	174.19	CTL0317	762	protein_coding	172	172
tyrS	Chromosome	394248..395486	742.613	742.613	716.891	CTL0318	1239	protein_coding	1151	1151
gnd	Chromosome	395496..396938	763.935	763.935	737.475	CTL0319	1443	protein_coding	1379	1379
lepA	Chromosome	complement(396999..398807)	707.033	707.033	682.544	CTL0320	1809	protein_coding	1600	1600
CTL0321	Chromosome	complement(398993..400579)	1415.43	1415.43	1366.4	CTL0321	1587	protein_coding	2810	2810
CTL0322	Chromosome	complement(400930..401406)	1168.08	1168.08	1127.62	CTL0322	477	protein_coding	697	697
CTL0323	Chromosome	402067..403047	1578.41	1578.41	1523.74	CTL0323	981	protein_coding	1937	1937
CTL0324	Chromosome	403040..403819	1594.68	1594.68	1539.45	CTL0324	780	protein_coding	1556	1556
CTL0325	Chromosome	403820..405175	497.555	497.555	480.322	CTL0325	1356	protein_coding	844	844
CTL0326	Chromosome	405165..406121	578.868	578.868	558.818	CTL0326	957	protein_coding	693	693
dxr	Chromosome	406148..407287	655.64	655.64	632.931	CTL0327	1140	protein_coding	935	935
CTL0328	Chromosome	407483..409342	927.034	927.034	894.925	CTL0328	1860	protein_coding	2157	2157
CTL0329	Chromosome	complement(409289..410266)	437.294	437.294	422.147	CTL0329	978	protein_coding	535	535
recF	Chromosome	complement(410424..411521)	179.826	179.826	173.598	CTL0330	1098	protein_coding	247	247
dnaN	Chromosome	complement(411521..412771)	1110.58	1110.58	1072.12	CTL0331	1251	protein_coding	1738	1738
smpB	Chromosome	412901..413356	192.835	192.835	186.156	CTL0332	456	protein_coding	110	110
apbE	Chromosome	complement(413334..414284)	180.724	180.724	174.465	CTL0333	951	protein_coding	215	215
folD	Chromosome	complement(414254..415117)	306.248	306.248	295.64	CTL0334	864	protein_coding	331	331
CTL0335	Chromosome	complement(415235..415630)	363.359	363.359	350.773	CTL0335	396	protein_coding	180	180
ltuB	Chromosome	415955..416248	1174.61	1174.61	1133.93	CTL0336	294	protein_coding	432	432
CTL0337	Chromosome	416281..416601	1910.07	1910.07	1843.91	CTL0337	321	protein_coding	767	767
CTL0338	Chromosome	416611..418293	131.094	131.094	126.554	CTL0338	1683	protein_coding	276	276
CTL0338A	Chromosome	418290..418772	117.509	117.509	113.439	CTL0338A	483	protein_coding	71	71
CTL0339	Chromosome	complement(418786..419871)	873.734	873.734	843.471	CTL0339	1086	protein_coding	1187	1187
CTL0340	Chromosome	complement(420042..421781)	213.171	213.171	205.787	CTL0340	1740	protein_coding	464	464
rpmB	Chromosome	complement(421901..422170)	1178.36	1178.36	1137.55	CTL0341	270	protein_coding	398	398
malQ	Chromosome	complement(422319..423902)	68.6345	68.6345	66.2572	CTL0342	1584	protein_coding	136	136
scc1	Chromosome	complement(423906..424346)	230.21	230.21	222.236	CTL0343	441	protein_coding	127	127
lcrE	Chromosome	complement(424384..425649)	1062.7	1062.7	1025.89	CTL0344	1266	protein_coding	1683	1683
lcrD	Chromosome	complement(425667..427793)	962.124	962.124	928.799	CTL0345	2127	protein_coding	2560	2560
sctU	Chromosome	complement(427793..428875)	418.517	418.517	404.021	CTL0346	1083	protein_coding	567	567
CTL0347	Chromosome	429132..430232	290.423	290.423	280.364	CTL0347	1101	protein_coding	400	400
ribF	Chromosome	complement(430241..431146)	466.752	466.752	450.585	CTL0348	906	protein_coding	529	529
truB	Chromosome	complement(431103..431828)	1419.3	1419.3	1370.14	CTL0349	726	protein_coding	1289	1289
rbfA	Chromosome	complement(431866..432237)	2357.34	2357.34	2275.69	CTL0350	372	protein_coding	1097	1097
infA	Chromosome	complement(432244..434934)	2074.37	2074.37	2002.52	CTL0351	2691	protein_coding	6983	6983
nusA	Chromosome	complement(434891..436195)	2002.46	2002.46	1933.1	CTL0352	1305	protein_coding	3269	3269
rpsA	Chromosome	complement(436313..438022)	2881.54	2881.54	2781.74	CTL0353	1710	protein_coding	6164	6164
trxB	Chromosome	438267..439322	666.158	666.158	643.085	CTL0354	1056	protein_coding	880	880
acpS	Chromosome	439328..439687	224.273	224.273	216.505	CTL0355	360	protein_coding	101	101
CTL0356	Chromosome	complement(439688..440149)	548.499	548.499	529.501	CTL0356	462	protein_coding	317	317
CTL0357	Chromosome	440285..440746	314.911	314.911	304.004	CTL0357	462	protein_coding	182	182
CTL0358	Chromosome	440781..441677	311.913	311.913	301.11	CTL0358	897	protein_coding	350	350
fabI	Chromosome	complement(441667..442563)	432.223	432.223	417.252	CTL0359	897	protein_coding	485	485
CTL0360	Chromosome	442875..444845	64.0809	64.0809	61.8614	CTL0360	1971	protein_coding	158	158
CTL0361	Chromosome	complement(445045..445869)	38.7583	38.7583	37.4158	CTL0361	825	protein_coding	40	40
CTL0362	Chromosome	445916..447022	155.256	155.256	149.879	CTL0362	1107	protein_coding	215	215
CTL0363	Chromosome	447076..447831	231.569	231.569	223.548	CTL0363	756	protein_coding	219	219
CTL0364	Chromosome	complement(447844..448632)	324.214	324.214	312.984	CTL0364	789	protein_coding	320	320
hsp60_1	Chromosome	complement(448761..450395)	1555.26	1555.26	1501.4	CTL0365	1635	protein_coding	3181	3181
groES	Chromosome	complement(450434..450742)	1107.25	1107.25	1068.89	CTL0366	309	protein_coding	428	428
pepF	Chromosome	complement(450914..452740)	493.11	493.11	476.03	CTL0367	1827	protein_coding	1127	1127
clpB	Chromosome	453042..455645	1048.97	1048.97	1012.64	CTL0368	2604	protein_coding	3417	3417
CTL0369	Chromosome	455671..457131	894.594	894.594	863.608	CTL0369	1461	protein_coding	1635	1635
incD	Chromosome	457317..457799	2288.94	2288.94	2209.65	CTL0370	483	protein_coding	1383	1383
incE	Chromosome	457866..458264	2017.51	2017.51	1947.63	CTL0371	399	protein_coding	1007	1007
incF	Chromosome	458269..458583	1677.45	1677.45	1619.35	CTL0372	315	protein_coding	661	661
incG	Chromosome	458670..459173	716.913	716.913	692.081	CTL0373	504	protein_coding	452	452
incA	Chromosome	complement(459340..460080)	189.868	189.868	183.292	CTL0374	741	protein_coding	176	176
CTL0375	Chromosome	complement(460207..460482)	57.9268	57.9268	55.9204	CTL0375	276	protein_coding	20	20
araD	Chromosome	460581..461267	157.085	157.085	151.644	CTL0376	687	protein_coding	135	135
efp_2	Chromosome	461254..461811	683.349	683.349	659.68	CTL0377	558	protein_coding	477	477
accB	Chromosome	461824..462318	234.165	234.165	226.054	CTL0378	495	protein_coding	145	145
accC	Chromosome	462322..463695	398.531	398.531	384.727	CTL0379	1374	protein_coding	685	685
rplM	Chromosome	463918..464370	1852.89	1852.89	1788.71	CTL0380	453	protein_coding	1050	1050
rpsI	Chromosome	464396..464785	555.473	555.473	536.234	CTL0381	390	protein_coding	271	271
CTL0382	Chromosome	complement(464833..465684)	677.417	677.417	653.954	CTL0382	852	protein_coding	722	722
adk	Chromosome	complement(465780..466517)	370.449	370.449	357.618	CTL0383	738	protein_coding	342	342
CTL0384	Chromosome	466724..467368	283.814	283.814	273.984	CTL0384	645	protein_coding	229	229
CTL0385	Chromosome	467365..468066	447.521	447.521	432.021	CTL0385	702	protein_coding	393	393
CTL0386	Chromosome	complement(468069..471485)	199.087	199.087	192.191	CTL0386	3417	protein_coding	851	851
CTL0387	Chromosome	complement(471482..472759)	78.8131	78.8131	76.0832	CTL0387	1278	protein_coding	126	126
CTL0388	Chromosome	complement(472838..473641)	188.91	188.91	182.367	CTL0388	804	protein_coding	190	190
CTL0389	Chromosome	474097..474510	558.028	558.028	538.7	CTL0389	414	protein_coding	289	289
CTL0390	Chromosome	474568..475650	546.951	546.951	528.006	CTL0390	1083	protein_coding	741	741
CTL0391	Chromosome	475740..476459	1149.12	1149.12	1109.32	CTL0391	720	protein_coding	1035	1035
CTL0392	Chromosome	476478..477323	465.838	465.838	449.703	CTL0392	846	protein_coding	493	493
CTL0393	Chromosome	477301..478248	211.653	211.653	204.322	CTL0393	948	protein_coding	251	251
oppA	Chromosome	complement(478245..479525)	172.858	172.858	166.871	CTL0394	1281	protein_coding	277	277
CTL0395	Chromosome	479701..480387	498.019	498.019	480.769	CTL0395	687	protein_coding	428	428
CTL0396	Chromosome	480571..481017	829.791	829.791	801.05	CTL0396	447	protein_coding	464	464
CTL0397	Chromosome	481417..482274	3661.54	3661.54	3534.72	CTL0397	858	protein_coding	3930	3930
CTL0398	Chromosome	482276..483118	4288.07	4288.07	4139.54	CTL0398	843	protein_coding	4522	4522
CTL0399	Chromosome	483118..483984	2473.77	2473.77	2388.09	CTL0399	867	protein_coding	2683	2683
pkn1	Chromosome	484170..486014	649.91	649.91	627.4	CTL0400	1845	protein_coding	1500	1500
dnlJ	Chromosome	486025..488016	343.513	343.513	331.615	CTL0401	1992	protein_coding	856	856
CTL0402	Chromosome	488114..492463	749.772	749.772	723.803	CTL0402	4350	protein_coding	4080	4080
mhpA	Chromosome	complement(492526..494049)	486.767	486.767	469.907	CTL0403	1524	protein_coding	928	928
CTL0404	Chromosome	complement(494249..495196)	129.859	129.859	125.361	CTL0404	948	protein_coding	154	154
rpmG	Chromosome	495595..495753	623.423	623.423	601.83	CTL0405	159	protein_coding	124	124
CTL0406	Chromosome	495789..497300	414.498	414.498	400.141	CTL0406	1512	protein_coding	784	784
CTL0407	Chromosome	497305..497982	253.494	253.494	244.714	CTL0407	678	protein_coding	215	215
CTL0408	Chromosome	complement(498133..500565)	411.03	411.03	396.793	CTL0408	2433	protein_coding	1251	1251
CTL0411	Chromosome	complement(502302..503240)	24.6883	24.6883	23.8332	CTL0411	939	protein_coding	29	29
CTL0413	Chromosome	complement(503754..504959)	117.986	117.986	113.9	CTL0413	1206	protein_coding	178	178
CTL0417	Chromosome	complement(507306..508052)	80.26	80.26	77.4801	CTL0417	747	protein_coding	75	75
CTL0419	Chromosome	508663..510192	239.294	239.294	231.006	CTL0419	1530	protein_coding	458	458
CTL0419A	Chromosome	510245..510505	125.575	125.575	121.225	CTL0419A	261	protein_coding	41	41
trpR	Chromosome	511407..511691	387.073	387.073	373.666	CTL0422	285	protein_coding	138	138
trpB	Chromosome	512040..513218	155.945	155.945	150.544	CTL0423	1179	protein_coding	230	230
trpA	Chromosome	513211..513972	233.942	233.942	225.839	CTL0424	762	protein_coding	223	223
CTL0425	Chromosome	complement(514163..514684)	148.546	148.546	143.4	CTL0425	522	protein_coding	97	97
CTL0426	Chromosome	complement(514761..514916)	46.1186	46.1186	44.5212	CTL0426	156	protein_coding	9	9
oppA2	Chromosome	515293..516882	153.342	153.342	148.031	CTL0427	1590	protein_coding	305	305
dsbB	Chromosome	complement(516909..517316)	117.557	117.557	113.486	CTL0428	408	protein_coding	60	60
dsbG	Chromosome	complement(517313..518029)	462.687	462.687	446.661	CTL0429	717	protein_coding	415	415
CTL0430	Chromosome	518175..519389	707.937	707.937	683.416	CTL0430	1215	protein_coding	1076	1076
CTL0431	Chromosome	complement(519391..519903)	1478.79	1478.79	1427.57	CTL0431	513	protein_coding	949	949
CTL0432	Chromosome	complement(520047..520739)	3284.07	3284.07	3170.32	CTL0432	693	protein_coding	2847	2847
CTL0433	Chromosome	complement(521047..521757)	487.954	487.954	471.053	CTL0433	711	protein_coding	434	434
kdsB	Chromosome	522125..522889	1299.92	1299.92	1254.9	CTL0434	765	protein_coding	1244	1244
pyrG	Chromosome	522865..524484	467.297	467.297	451.112	CTL0435	1620	protein_coding	947	947
CTL0436	Chromosome	524471..524917	282.558	282.558	272.771	CTL0436	447	protein_coding	158	158
zwf	Chromosome	525034..526557	876.496	876.496	846.137	CTL0437	1524	protein_coding	1671	1671
devB	Chromosome	526582..527352	486.269	486.269	469.427	CTL0438	771	protein_coding	469	469
dnaX_1	Chromosome	complement(527349..528221)	482.564	482.564	465.85	CTL0439	873	protein_coding	527	527
tdk	Chromosome	complement(528235..528846)	476.76	476.76	460.247	CTL0440	612	protein_coding	365	365
gyrA	Chromosome	complement(528848..531358)	1467.62	1467.62	1416.78	CTL0441	2511	protein_coding	4610	4610
gyrB2	Chromosome	complement(531373..533787)	1362.77	1362.77	1315.57	CTL0442	2415	protein_coding	4117	4117
CTL0443	Chromosome	complement(533790..534140)	1393.81	1393.81	1345.53	CTL0443	351	protein_coding	612	612
CTL0444	Chromosome	complement(534287..534982)	127.489	127.489	123.073	CTL0444	696	protein_coding	111	111
tgt	Chromosome	complement(535086..536204)	229.315	229.315	221.373	CTL0445	1119	protein_coding	321	321
mgtE	Chromosome	complement(536331..537743)	745.079	745.079	719.272	CTL0446	1413	protein_coding	1317	1317
CTL0447	Chromosome	complement(538183..539274)	193.259	193.259	186.565	CTL0447	1092	protein_coding	264	264
CTL0448	Chromosome	539500..539820	77.1996	77.1996	74.5257	CTL0448	321	protein_coding	31	31
gcp	Chromosome	539896..540912	255.459	255.459	246.611	CTL0449	1017	protein_coding	325	325
oppA3	Chromosome	540876..542432	280.839	280.839	271.112	CTL0450	1557	protein_coding	547	547
oppB	Chromosome	542591..543532	277.495	277.495	267.884	CTL0451	942	protein_coding	327	327
oppC	Chromosome	543564..544409	232.447	232.447	224.395	CTL0452	846	protein_coding	246	246
oppD	Chromosome	544402..545235	254.003	254.003	245.205	CTL0453	834	protein_coding	265	265
oppF	Chromosome	545250..545993	205.22	205.22	198.112	CTL0454	744	protein_coding	191	191
CTL0455	Chromosome	546305..547054	530.795	530.795	512.41	CTL0455	750	protein_coding	498	498
CTL0456	Chromosome	547084..548499	255.737	255.737	246.879	CTL0456	1416	protein_coding	453	453
pfkA	Chromosome	548519..550180	332.838	332.838	321.31	CTL0457	1662	protein_coding	692	692
CTL0458	Chromosome	550189..551037	328.607	328.607	317.225	CTL0458	849	protein_coding	349	349
pfkA_2	Chromosome	551019..552665	1713.81	1713.81	1654.45	CTL0459	1647	protein_coding	3531	3531
gseA	Chromosome	complement(552911..554206)	502.703	502.703	485.291	CTL0460	1296	protein_coding	815	815
leuS	Chromosome	complement(554203..556662)	485.808	485.808	468.981	CTL0461	2460	protein_coding	1495	1495
hemL	Chromosome	556859..558127	480.012	480.012	463.386	CTL0462	1269	protein_coding	762	762
CTL0463	Chromosome	complement(558119..558688)	337.987	337.987	326.281	CTL0463	570	protein_coding	241	241
CTL0464	Chromosome	complement(558708..559154)	477.488	477.488	460.949	CTL0464	447	protein_coding	267	267
rpiA	Chromosome	complement(559144..559872)	330.063	330.063	318.631	CTL0465	729	protein_coding	301	301
CTL0466	Chromosome	complement(559967..561610)	466.797	466.797	450.629	CTL0466	1644	protein_coding	960	960
dhnA	Chromosome	561914..562960	1023.1	1023.1	987.66	CTL0467	1047	protein_coding	1340	1340
xasA	Chromosome	562974..564374	597.402	597.402	576.71	CTL0468	1401	protein_coding	1047	1047
CTL0469	Chromosome	564468..565232	596.669	596.669	576.002	CTL0469	765	protein_coding	571	571
surE	Chromosome	565363..566214	596.727	596.727	576.059	CTL0470	852	protein_coding	636	636
ubiA	Chromosome	566326..567234	196.989	196.989	190.166	CTL0471	909	protein_coding	224	224
CTL0472	Chromosome	567231..567809	610.242	610.242	589.105	CTL0472	579	protein_coding	442	442
CTL0473	Chromosome	complement(567806..568702)	1182.6	1182.6	1141.64	CTL0473	897	protein_coding	1327	1327
CTL0474	Chromosome	complement(568992..569132)	56.6943	56.6943	54.7306	CTL0474	141	protein_coding	10	10
CTL0475	Chromosome	complement(569159..569545)	156.986	156.986	151.549	CTL0475	387	protein_coding	76	76
CTL0476	Chromosome	complement(569687..570493)	564.625	564.625	545.068	CTL0476	807	protein_coding	570	570
CTL0477	Chromosome	complement(570885..571328)	52.2124	52.2124	50.4039	CTL0477	444	protein_coding	29	29
CTL0477A	Chromosome	complement(571436..571804)	173.309	173.309	167.307	CTL0477A	369	protein_coding	80	80
CTL0478	Chromosome	complement(571903..572418)	164.216	164.216	158.528	CTL0478	516	protein_coding	106	106
CTL0479	Chromosome	complement(572547..572948)	159.082	159.082	153.572	CTL0479	402	protein_coding	80	80
CTL0480	Chromosome	complement(573229..573819)	265.111	265.111	255.928	CTL0480	591	protein_coding	196	196
CTL0481	Chromosome	complement(573969..574616)	136.932	136.932	132.19	CTL0481	648	protein_coding	111	111
CTL0482	Chromosome	574842..576089	108.251	108.251	104.501	CTL0482	1248	protein_coding	169	169
CTL0483	Chromosome	576273..577745	162.266	162.266	156.645	CTL0483	1473	protein_coding	299	299
incB	Chromosome	577850..578197	751.15	751.15	725.133	CTL0484	348	protein_coding	327	327
incC	Chromosome	578274..578810	305.167	305.167	294.597	CTL0485	537	protein_coding	205	205
CTL0486	Chromosome	578868..581654	170.089	170.089	164.198	CTL0486	2787	protein_coding	593	593
CTL0487	Chromosome	581683..582096	247.154	247.154	238.594	CTL0487	414	protein_coding	128	128
acpP	Chromosome	complement(582157..582390)	2941.34	2941.34	2839.47	CTL0488	234	protein_coding	861	861
fabG	Chromosome	complement(582759..583505)	1804.24	1804.24	1741.75	CTL0489	747	protein_coding	1686	1686
fabD	Chromosome	complement(583502..584428)	1328	1328	1282.01	CTL0490	927	protein_coding	1540	1540
fabH	Chromosome	complement(584445..585428)	1792.94	1792.94	1730.84	CTL0491	984	protein_coding	2207	2207
recR	Chromosome	585566..586168	115.335	115.335	111.34	CTL0492	603	protein_coding	87	87
CTL0493	Chromosome	586542..588920	1682.45	1682.45	1624.17	CTL0493	2379	protein_coding	5007	5007
ompH	Chromosome	588987..589508	955.592	955.592	922.494	CTL0494	522	protein_coding	624	624
lpxD	Chromosome	589536..590600	1222.73	1222.73	1180.38	CTL0495	1065	protein_coding	1629	1629
CTL0496	Chromosome	complement(590597..591793)	202.352	202.352	195.343	CTL0496	1197	protein_coding	303	303
pdhA	Chromosome	592015..593037	377.424	377.424	364.352	CTL0497	1023	protein_coding	483	483
pdhB	Chromosome	593030..594016	417.918	417.918	403.443	CTL0498	987	protein_coding	516	516
pdhC	Chromosome	594021..595310	335.868	335.868	324.234	CTL0499	1290	protein_coding	542	542
glgP	Chromosome	complement(595337..597781)	633.3	633.3	611.364	CTL0500	2445	protein_coding	1937	1937
CTL0500A	Chromosome	597937..598287	394.001	394.001	380.354	CTL0500A	351	protein_coding	173	173
dnaA	Chromosome	complement(598341..599711)	516.6	516.6	498.707	CTL0501	1371	protein_coding	886	886
oxaA	Chromosome	complement(599788..602151)	1086.82	1086.82	1049.17	CTL0503	2364	protein_coding	3214	3214
lgt	Chromosome	complement(602461..603279)	203.02	203.02	195.988	CTL0504	819	protein_coding	208	208
CTL0505	Chromosome	603530..604177	1322.45	1322.45	1276.64	CTL0505	648	protein_coding	1072	1072
CTL0506	Chromosome	604181..604951	839.826	839.826	810.737	CTL0506	771	protein_coding	810	810
CTL0507	Chromosome	complement(605159..605542)	268.545	268.545	259.243	CTL0507	384	protein_coding	129	129
CTL0508	Chromosome	605731..606975	167.583	167.583	161.778	CTL0508	1245	protein_coding	261	261
CTL0509	Chromosome	606965..608179	376.996	376.996	363.938	CTL0509	1215	protein_coding	573	573
CTL0510	Chromosome	complement(608183..609307)	677.172	677.172	653.717	CTL0510	1125	protein_coding	953	953
CTL0511	Chromosome	complement(609313..610059)	949.208	949.208	916.331	CTL0511	747	protein_coding	887	887
CTL0512	Chromosome	610378..610869	684.03	684.03	660.338	CTL0512	492	protein_coding	421	421
dnaQ	Chromosome	610878..611576	677.022	677.022	653.573	CTL0513	699	protein_coding	592	592
CTL0514	Chromosome	611573..612343	350.446	350.446	338.307	CTL0514	771	protein_coding	338	338
CTL0515	Chromosome	612336..612926	313.804	313.804	302.935	CTL0515	591	protein_coding	232	232
CTL0516	Chromosome	complement(612947..614887)	377.249	377.249	364.183	CTL0516	1941	protein_coding	916	916
accA	Chromosome	complement(614853..615827)	781.352	781.352	754.289	CTL0517	975	protein_coding	953	953
CTL0518	Chromosome	complement(615960..617141)	948.176	948.176	915.334	CTL0518	1182	protein_coding	1402	1402
ihfA	Chromosome	complement(617259..617561)	4727.74	4727.74	4563.99	CTL0519	303	protein_coding	1792	1792
amiA	Chromosome	complement(617781..618560)	1733.04	1733.04	1673.01	CTL0520	780	protein_coding	1691	1691
murE	Chromosome	complement(618475..619926)	1314.15	1314.15	1268.63	CTL0521	1452	protein_coding	2387	2387
pbp	Chromosome	complement(620249..622192)	243.847	243.847	235.401	CTL0522	1944	protein_coding	593	593
CTL0523	Chromosome	complement(622179..622466)	433.003	433.003	418.005	CTL0523	288	protein_coding	156	156
mraW	Chromosome	complement(622466..623368)	364.727	364.727	352.094	CTL0524	903	protein_coding	412	412
CTL0525	Chromosome	623646..624212	1206.84	1206.84	1165.04	CTL0525	567	protein_coding	856	856
CTL0526	Chromosome	624219..624638	350.209	350.209	338.079	CTL0526	420	protein_coding	184	184
dnaA2	Chromosome	624880..626247	947.23	947.23	914.421	CTL0527	1368	protein_coding	1621	1621
CTL0528	Chromosome	626299..626883	571.188	571.188	551.404	CTL0528	585	protein_coding	418	418
CTL0529	Chromosome	complement(626855..627514)	428.763	428.763	413.913	CTL0529	660	protein_coding	354	354
nqrB	Chromosome	627516..629027	683.076	683.076	659.417	CTL0530	1512	protein_coding	1292	1292
nqrC	Chromosome	629031..629981	341.275	341.275	329.454	CTL0531	951	protein_coding	406	406
nqrD	Chromosome	629971..630612	323.74	323.74	312.527	CTL0532	642	protein_coding	260	260
nqrE	Chromosome	630618..631352	452.444	452.444	436.772	CTL0533	735	protein_coding	416	416
gcsH	Chromosome	complement(631376..631729)	460.665	460.665	444.709	CTL0534	354	protein_coding	204	204
CTL0535	Chromosome	complement(631749..633821)	629.331	629.331	607.533	CTL0535	2073	protein_coding	1632	1632
CTL0536	Chromosome	complement(634016..635440)	181.195	181.195	174.919	CTL0536	1425	protein_coding	323	323
lplA_1	Chromosome	complement(635446..636165)	149.886	149.886	144.694	CTL0537	720	protein_coding	135	135
clpC	Chromosome	636430..638994	1458.22	1458.22	1407.72	CTL0538	2565	protein_coding	4679	4679
trmU	Chromosome	complement(638975..640051)	551.482	551.482	532.381	CTL0539	1077	protein_coding	743	743
CTL0540	Chromosome	640283..641977	905.503	905.503	874.14	CTL0540	1695	protein_coding	1920	1920
CTL0541	Chromosome	complement(642064..643209)	2458.16	2458.16	2373.02	CTL0541	1146	protein_coding	3524	3524
CTL0542	Chromosome	complement(643267..643944)	989.215	989.215	954.952	CTL0542	678	protein_coding	839	839
ptsN_2	Chromosome	complement(643947..644423)	1394.32	1394.32	1346.03	CTL0543	477	protein_coding	832	832
dut	Chromosome	complement(644425..644862)	1491.1	1491.1	1439.45	CTL0544	438	protein_coding	817	817
accD	Chromosome	complement(644899..645825)	1017.56	1017.56	982.317	CTL0545	927	protein_coding	1180	1180
sodM	Chromosome	complement(645896..646516)	1226.76	1226.76	1184.27	CTL0546	621	protein_coding	953	953
mrsA	Chromosome	complement(646648..648429)	1066.75	1066.75	1029.8	CTL0547	1782	protein_coding	2378	2378
CTL0548	Chromosome	complement(648581..649048)	544.883	544.883	526.01	CTL0548	468	protein_coding	319	319
rnc	Chromosome	649157..649852	314.702	314.702	303.802	CTL0549	696	protein_coding	274	274
radA	Chromosome	649836..651200	349.037	349.037	336.948	CTL0550	1365	protein_coding	596	596
hemC	Chromosome	651244..651903	245.873	245.873	237.357	CTL0551	660	protein_coding	203	203
pknD	Chromosome	complement(652698..655502)	319.471	319.471	308.405	CTL0553	2805	protein_coding	1121	1121
valS	Chromosome	complement(655517..658336)	612.582	612.582	591.364	CTL0554	2820	protein_coding	2161	2161
CTL0555	Chromosome	complement(658463..658978)	522.082	522.082	503.999	CTL0555	516	protein_coding	337	337
atpK	Chromosome	complement(658899..659324)	305.87	305.87	295.275	CTL0556	426	protein_coding	163	163
atpI	Chromosome	complement(659386..661335)	306.228	306.228	295.621	CTL0557	1950	protein_coding	747	747
atpD	Chromosome	complement(661341..661952)	314.792	314.792	303.889	CTL0558	612	protein_coding	241	241
atpB	Chromosome	complement(661937..663253)	420.635	420.635	406.066	CTL0559	1317	protein_coding	693	693
atpA	Chromosome	complement(663256..665031)	315.075	315.075	304.162	CTL0560	1776	protein_coding	700	700
CTL0561	Chromosome	complement(665025..665825)	439.115	439.115	423.906	CTL0561	801	protein_coding	440	440
atpE	Chromosome	complement(665992..666618)	608.148	608.148	587.084	CTL0562	627	protein_coding	477	477
CTL0563	Chromosome	666727..667437	703.823	703.823	679.445	CTL0563	711	protein_coding	626	626
CTL0564	Chromosome	complement(667445..667816)	2032.86	2032.86	1962.44	CTL0564	372	protein_coding	946	946
tal	Chromosome	complement(667861..668844)	3105.76	3105.76	2998.19	CTL0565	984	protein_coding	3823	3823
rpoC	Chromosome	complement(668956..673146)	2611.22	2611.22	2520.78	CTL0566	4191	protein_coding	13690	13690
rpoB	Chromosome	complement(673171..676929)	2860.28	2860.28	2761.21	CTL0567	3759	protein_coding	13450	13450
rplL	Chromosome	complement(677290..677682)	3710.14	3710.14	3581.64	CTL0568	393	protein_coding	1824	1824
rplJ	Chromosome	complement(677714..678232)	2558.35	2558.35	2469.74	CTL0569	519	protein_coding	1661	1661
rplA	Chromosome	complement(678254..678952)	2577.72	2577.72	2488.43	CTL0570	699	protein_coding	2254	2254
rplK	Chromosome	complement(678975..679400)	3094.35	3094.35	2987.17	CTL0571	426	protein_coding	1649	1649
nusG	Chromosome	complement(679506..680054)	1122.64	1122.64	1083.76	CTL0572	549	protein_coding	771	771
secE	Chromosome	complement(680058..680306)	192.624	192.624	185.952	CTL0573	249	protein_coding	60	60
tufA	Chromosome	complement(680449..681633)	3377.67	3377.67	3260.68	CTL0574	1185	protein_coding	5007	5007
infA2	Chromosome	complement(681981..682202)	540.128	540.128	521.42	CTL0575	222	protein_coding	150	150
CTL0576	Chromosome	682615..683526	768.711	768.711	742.086	CTL0576	912	protein_coding	877	877
CTL0577	Chromosome	683523..683969	203.871	203.871	196.81	CTL0577	447	protein_coding	114	114
CTL0580	Chromosome	complement(686181..686363)	139.784	139.784	134.942	CTL0580	183	protein_coding	32	32
trpC	Chromosome	complement(687086..687712)	702.494	702.494	678.162	CTL0581	627	protein_coding	551	551
tpiS	Chromosome	687908..688732	531.957	531.957	513.532	CTL0582	825	protein_coding	549	549
xseA	Chromosome	688746..690296	279.348	279.348	269.673	CTL0583	1551	protein_coding	542	542
xseB	Chromosome	690280..690498	1478.32	1478.32	1427.12	CTL0583A	219	protein_coding	405	405
CTL0584	Chromosome	690505..690777	1241.54	1241.54	1198.54	CTL0584	273	protein_coding	424	424
dxs	Chromosome	690774..692696	414.452	414.452	400.097	CTL0585	1923	protein_coding	997	997
pykF	Chromosome	692793..694250	628.875	628.875	607.093	CTL0586	1458	protein_coding	1147	1147
uvrA	Chromosome	694273..699633	126.149	126.149	121.779	CTL0587	5361	protein_coding	846	846
dnaX_2	Chromosome	699851..701251	268.175	268.175	258.886	CTL0588	1401	protein_coding	470	470
CTL0589	Chromosome	701244..701534	280.198	280.198	270.493	CTL0589	291	protein_coding	102	102
ptsI	Chromosome	complement(701544..703259)	484.013	484.013	467.248	CTL0590	1716	protein_coding	1039	1039
ptsH	Chromosome	complement(703259..703588)	290.687	290.687	280.619	CTL0591	330	protein_coding	120	120
CTL0592	Chromosome	complement(703726..704187)	256.081	256.081	247.212	CTL0592	462	protein_coding	148	148
CTL0592A	Chromosome	complement(704244..704426)	362.565	362.565	350.007	CTL0592A	183	protein_coding	83	83
CTL0593	Chromosome	704471..706000	58.5174	58.5174	56.4906	CTL0593	1530	protein_coding	112	112
CTL0594	Chromosome	complement(706072..708108)	793.895	793.895	766.398	CTL0594	2037	protein_coding	2023	2023
dnaJ	Chromosome	complement(708143..709321)	1686.24	1686.24	1627.84	CTL0595	1179	protein_coding	2487	2487
rpsU	Chromosome	complement(709350..709526)	4782.79	4782.79	4617.13	CTL0596	177	protein_coding	1059	1059
CTL0597	Chromosome	complement(709724..710356)	392.749	392.749	379.146	CTL0597	633	protein_coding	311	311
lon	Chromosome	710666..713125	866.98	866.98	836.951	CTL0598	2460	protein_coding	2668	2668
CTL0599	Chromosome	713227..713592	133.232	133.232	128.617	CTL0599	366	protein_coding	61	61
CTL0600	Chromosome	713935..714849	174.73	174.73	168.678	CTL0600	915	protein_coding	200	200
xerC	Chromosome	714911..715858	53.9672	53.9672	52.098	CTL0601	948	protein_coding	64	64
CTL0602	Chromosome	715912..717501	2709.88	2709.88	2616.02	CTL0602	1590	protein_coding	5390	5390
CTL0603	Chromosome	717537..718127	995.517	995.517	961.036	CTL0603	591	protein_coding	736	736
CTL0604	Chromosome	718109..719809	373.142	373.142	360.218	CTL0604	1701	protein_coding	794	794
CTL0605	Chromosome	719816..721918	256.2	256.2	247.326	CTL0605	2103	protein_coding	674	674
secG	Chromosome	complement(721992..722300)	305.268	305.268	294.695	CTL0606	309	protein_coding	118	118
def	Chromosome	complement(722456..723001)	950.19	950.19	917.279	CTL0607	546	protein_coding	649	649
ksgA	Chromosome	complement(723276..724109)	1519.22	1519.22	1466.6	CTL0608	834	protein_coding	1585	1585
CTL0609	Chromosome	complement(724125..725186)	1887.82	1887.82	1822.44	CTL0609	1062	protein_coding	2508	2508
CTL0610	Chromosome	complement(725491..727605)	114.522	114.522	110.556	CTL0610	2115	protein_coding	303	303
CTL0611A	Chromosome	728062..728394	672.159	672.159	648.878	CTL0611A	333	protein_coding	280	280
CTL0613	Chromosome	complement(729014..729604)	2091.13	2091.13	2018.7	CTL0613	591	protein_coding	1546	1546
CTL0614	Chromosome	complement(729856..730482)	261.363	261.363	252.311	CTL0614	627	protein_coding	205	205
dapA	Chromosome	complement(730644..731504)	2940.38	2940.38	2838.53	CTL0615	861	protein_coding	3167	3167
lysC	Chromosome	complement(731514..732809)	3325.24	3325.24	3210.06	CTL0616	1296	protein_coding	5391	5391
asd	Chromosome	complement(732802..733806)	1577.3	1577.3	1522.67	CTL0617	1005	protein_coding	1983	1983
dapB	Chromosome	complement(733816..734577)	1910.35	1910.35	1844.18	CTL0618	762	protein_coding	1821	1821
CTL0619	Chromosome	complement(734754..736481)	333.542	333.542	321.989	CTL0619	1728	protein_coding	721	721
aroA	Chromosome	736651..737973	362.535	362.535	349.978	CTL0620	1323	protein_coding	600	600
aroL	Chromosome	737915..738469	679.841	679.841	656.294	CTL0621	555	protein_coding	472	472
aroC	Chromosome	738462..739535	173.424	173.424	167.418	CTL0622	1074	protein_coding	233	233
aroB	Chromosome	739532..740653	89.0585	89.0585	85.9739	CTL0623	1122	protein_coding	125	125
aroE	Chromosome	740634..742076	95.8381	95.8381	92.5186	CTL0624	1443	protein_coding	173	173
CTL0625	Chromosome	742118..742903	148.487	148.487	143.344	CTL0625	786	protein_coding	146	146
CTL0626	Chromosome	743044..744372	886.607	886.607	855.898	CTL0626	1329	protein_coding	1474	1474
CTL0628	Chromosome	745044..746495	561.004	561.004	541.573	CTL0628	1452	protein_coding	1019	1019
CTL0629	Chromosome	746667..747725	709.562	709.562	684.985	CTL0629	1059	protein_coding	940	940
mdhC	Chromosome	complement(747767..748747)	1115.56	1115.56	1076.92	CTL0630	981	protein_coding	1369	1369
ltuA	Chromosome	complement(748937..749077)	124.727	124.727	120.407	CTL0631	141	protein_coding	22	22
pgi	Chromosome	complement(749192..750769)	564.841	564.841	545.277	CTL0633	1578	protein_coding	1115	1115
CTL0634	Chromosome	complement(750882..752225)	564.45	564.45	544.899	CTL0634	1344	protein_coding	949	949
phnP	Chromosome	complement(752238..753038)	816.355	816.355	788.08	CTL0635	801	protein_coding	818	818
artJ	Chromosome	complement(753067..753840)	1206.31	1206.31	1164.53	CTL0636	774	protein_coding	1168	1168
aroG	Chromosome	complement(753909..754745)	365.79	365.79	353.12	CTL0637	837	protein_coding	383	383
CTL0638	Chromosome	complement(754882..755073)	2435.64	2435.64	2351.28	CTL0638	192	protein_coding	585	585
CTL0639	Chromosome	755256..755987	204.216	204.216	197.142	CTL0639	732	protein_coding	187	187
CTL0640	Chromosome	complement(755998..757617)	286.695	286.695	276.765	CTL0640	1620	protein_coding	581	581
CTL0641	Chromosome	complement(757632..757967)	659.021	659.021	636.194	CTL0641	336	protein_coding	277	277
CTL0642	Chromosome	complement(757964..758833)	1165.09	1165.09	1124.73	CTL0642	870	protein_coding	1268	1268
CTL0643	Chromosome	759120..761195	333.079	333.079	321.542	CTL0643	2076	protein_coding	865	865
CTL0644	Chromosome	complement(761209..761556)	326.188	326.188	314.89	CTL0644	348	protein_coding	142	142
CTL0645	Chromosome	761738..762964	164.178	164.178	158.491	CTL0645	1227	protein_coding	252	252
dapL	Chromosome	763072..764256	301.542	301.542	291.097	CTL0646	1185	protein_coding	447	447
CTL0647	Chromosome	764264..765271	101.51	101.51	97.9938	CTL0647	1008	protein_coding	128	128
CTL0648	Chromosome	complement(765280..766410)	95.4178	95.4178	92.1129	CTL0648	1131	protein_coding	135	135
proS	Chromosome	766611..768356	754.979	754.979	728.829	CTL0649	1746	protein_coding	1649	1649
CTL0650	Chromosome	768425..769603	830.579	830.579	801.81	CTL0650	1179	protein_coding	1225	1225
grpE	Chromosome	769600..770172	744.981	744.981	719.177	CTL0651	573	protein_coding	534	534
dnaK	Chromosome	770198..772180	1338.77	1338.77	1292.4	CTL0652	1983	protein_coding	3321	3321
vacB	Chromosome	772473..774557	1162.47	1162.47	1122.21	CTL0654	2085	protein_coding	3032	3032
CTL0655	Chromosome	774813..775577	1829.71	1829.71	1766.34	CTL0655	765	protein_coding	1751	1751
CTL0656	Chromosome	complement(776000..776986)	940.315	940.315	907.746	CTL0656	987	protein_coding	1161	1161
sucB_2	Chromosome	complement(777018..778184)	728.835	728.835	703.591	CTL0657	1167	protein_coding	1064	1064
gltT	Chromosome	complement(778430..779668)	1974.92	1974.92	1906.52	CTL0658	1239	protein_coding	3061	3061
CTL0659	Chromosome	complement(779665..780774)	4789.14	4789.14	4623.26	CTL0659	1110	protein_coding	6650	6650
CTL0660	Chromosome	complement(780940..781749)	448.053	448.053	432.534	CTL0660	810	protein_coding	454	454
CTL0661	Chromosome	complement(781737..782564)	663.262	663.262	640.288	CTL0661	828	protein_coding	687	687
ribC	Chromosome	complement(782561..783160)	1582.79	1582.79	1527.97	CTL0662	600	protein_coding	1188	1188
CTL0663	Chromosome	783553..784017	1464.69	1464.69	1413.96	CTL0663	465	protein_coding	852	852
dksA	Chromosome	784031..784405	1609.44	1609.44	1553.69	CTL0664	375	protein_coding	755	755
lspA	Chromosome	784411..784914	558.304	558.304	538.966	CTL0665	504	protein_coding	352	352
CTL0666	Chromosome	785016..786377	383.848	383.848	370.553	CTL0666	1362	protein_coding	654	654
pcnB_2	Chromosome	786593..787870	334.643	334.643	323.052	CTL0667	1278	protein_coding	535	535
lpxB	Chromosome	787931..789754	164.786	164.786	159.079	CTL0668	1824	protein_coding	376	376
pmpA	Chromosome	789861..792788	325.708	325.708	314.426	CTL0669	2928	protein_coding	1193	1193
pmpB	Chromosome	792927..798176	691.434	691.434	667.485	CTL0670	5250	protein_coding	4541	4541
pmpC	Chromosome	798351..803675	2504.6	2504.6	2417.85	CTL0671	5325	protein_coding	16684	16684
CTL0672	Chromosome	804228..805058	236.642	236.642	228.446	CTL0672	831	protein_coding	246	246
CTL0673	Chromosome	805055..805765	284.452	284.452	274.6	CTL0673	711	protein_coding	253	253
CTL0674	Chromosome	805756..806637	639.874	639.874	617.711	CTL0674	882	protein_coding	706	706
CTL0675	Chromosome	complement(806553..807560)	279.152	279.152	269.483	CTL0675	1008	protein_coding	352	352
rpmA	Chromosome	complement(807650..807901)	545.615	545.615	526.717	CTL0676	252	protein_coding	172	172
rplU	Chromosome	complement(807932..808255)	2321.68	2321.68	2241.27	CTL0677	324	protein_coding	941	941
CTL0678	Chromosome	808805..809506	561.395	561.395	541.95	CTL0678	702	protein_coding	493	493
CTL0679	Chromosome	809691..809852	2778.13	2778.13	2681.9	CTL0679	162	protein_coding	563	563
CTL0680	Chromosome	809869..810030	1006.64	1006.64	971.772	CTL0680	162	protein_coding	204	204
CTL0681	Chromosome	810043..810528	754.979	754.979	728.829	CTL0681	486	protein_coding	459	459
CTL0682	Chromosome	810661..811770	235.496	235.496	227.339	CTL0682	1110	protein_coding	327	327
rsbV	Chromosome	811959..812309	464.602	464.602	448.51	CTL0683	351	protein_coding	204	204
CTL0684	Chromosome	812487..814352	445.105	445.105	429.688	CTL0684	1866	protein_coding	1039	1039
CTL0685	Chromosome	814549..815658	340.641	340.641	328.842	CTL0685	1110	protein_coding	473	473
CTL0686	Chromosome	815631..816452	600.028	600.028	579.245	CTL0686	822	protein_coding	617	617
ubiE	Chromosome	816388..817077	1049.63	1049.63	1013.28	CTL0687	690	protein_coding	906	906
CTL0688	Chromosome	complement(817103..818092)	2721.96	2721.96	2627.68	CTL0688	990	protein_coding	3371	3371
dapF	Chromosome	complement(818153..818980)	899.796	899.796	868.63	CTL0689	828	protein_coding	932	932
clpP_2	Chromosome	complement(818949..819527)	2113.76	2113.76	2040.54	CTL0690	579	protein_coding	1531	1531
glyA	Chromosome	complement(819539..821032)	586.968	586.968	566.638	CTL0691	1494	protein_coding	1097	1097
CTL0692	Chromosome	821396..822067	127.284	127.284	122.875	CTL0692	672	protein_coding	107	107
ispF	Chromosome	822170..822706	483.802	483.802	467.045	CTL0693	537	protein_coding	325	325
CTL0694	Chromosome	complement(822703..823755)	772.06	772.06	745.318	CTL0694	1053	protein_coding	1017	1017
rpsJ	Chromosome	complement(823772..824089)	5075.37	5075.37	4899.58	CTL0695	318	protein_coding	2019	2019
fusA	Chromosome	complement(824097..826181)	3405.36	3405.36	3287.41	CTL0696	2085	protein_coding	8882	8882
rpsG	Chromosome	complement(826223..826696)	3393.19	3393.19	3275.66	CTL0697	474	protein_coding	2012	2012
rpsL	Chromosome	complement(826746..827135)	2531.4	2531.4	2443.72	CTL0698	390	protein_coding	1235	1235
CTL0699	Chromosome	827377..827715	174.498	174.498	168.454	CTL0699	339	protein_coding	74	74
tsp	Chromosome	827873..829822	116.834	116.834	112.787	CTL0700	1950	protein_coding	285	285
crpA	Chromosome	complement(829929..830381)	231.17	231.17	223.163	CTL0701	453	protein_coding	131	131
omcB	Chromosome	complement(830559..832220)	6786.63	6786.63	6551.57	CTL0702	1662	protein_coding	14110	14110
omcA	Chromosome	complement(832367..832633)	3655.64	3655.64	3529.02	CTL0703	267	protein_coding	1221	1221
CTL0704	Chromosome	832970..833194	291.333	291.333	281.242	CTL0704	225	protein_coding	82	82
gltX	Chromosome	complement(833191..834711)	941.819	941.819	909.197	CTL0705	1521	protein_coding	1792	1792
euo	Chromosome	complement(834982..835533)	754.496	754.496	728.363	CTL0706	552	protein_coding	521	521
recJ	Chromosome	complement(835937..837691)	859.515	859.515	829.744	CTL0707	1755	protein_coding	1887	1887
secF	Chromosome	complement(837809..842011)	812.323	812.323	784.187	CTL0708	4203	protein_coding	4271	4271
CTL0709	Chromosome	complement(842431..842763)	566.534	566.534	546.912	CTL0709	333	protein_coding	236	236
uppS	Chromosome	843225..843986	436.412	436.412	421.296	CTL0710	762	protein_coding	416	416
cdsA	Chromosome	843992..844909	297.812	297.812	287.497	CTL0711	918	protein_coding	342	342
cmk	Chromosome	844906..845556	352.419	352.419	340.212	CTL0712	651	protein_coding	287	287
plsC	Chromosome	845553..846203	566.081	566.081	546.474	CTL0713	651	protein_coding	461	461
argS	Chromosome	846218..847909	365.678	365.678	353.012	CTL0714	1692	protein_coding	774	774
murA	Chromosome	complement(847947..849281)	717.355	717.355	692.508	CTL0715	1335	protein_coding	1198	1198
tarp	Chromosome	849494..852511	362.877	362.877	350.308	CTL0716	3018	protein_coding	1370	1370
CTL0717	Chromosome	complement(852563..853279)	1246.47	1246.47	1203.29	CTL0717	717	protein_coding	1118	1118
CTL0718	Chromosome	complement(853462..853965)	390.178	390.178	376.664	CTL0718	504	protein_coding	246	246
prfB	Chromosome	complement(853962..855069)	363.621	363.621	351.027	CTL0719	1108	protein_coding	504	504
CTL0720	Chromosome	855389..855649	2471.68	2471.68	2386.07	CTL0720	261	protein_coding	807	807
CTL0721	Chromosome	855707..856696	879.328	879.328	848.872	CTL0721	990	protein_coding	1089	1089
ispD	Chromosome	856686..857345	416.652	416.652	402.22	CTL0722	660	protein_coding	344	344
truA	Chromosome	857354..858157	292.314	292.314	282.189	CTL0723	804	protein_coding	294	294
CTL0724	Chromosome	complement(858109..858783)	413.314	413.314	398.998	CTL0724	675	protein_coding	349	349
CTL0725	Chromosome	858876..859517	48.561	48.561	46.8791	CTL0725	642	protein_coding	39	39
CTL0726	Chromosome	859811..860140	2286.74	2286.74	2207.53	CTL0726	330	protein_coding	944	944
atoS	Chromosome	860118..861176	581.237	581.237	561.105	CTL0727	1059	protein_coding	770	770
atoC	Chromosome	861219..862379	128.068	128.068	123.632	CTL0728	1161	protein_coding	186	186
CTL0729	Chromosome	862606..863142	135.465	135.465	130.772	CTL0729	537	protein_coding	91	91
recO	Chromosome	863112..863843	81.9047	81.9047	79.0678	CTL0730	732	protein_coding	75	75
CTL0731	Chromosome	complement(863840..864442)	384.449	384.449	371.133	CTL0731	603	protein_coding	290	290
CTL0733	Chromosome	864920..865714	272.496	272.496	263.058	CTL0733	795	protein_coding	271	271
CTL0734	Chromosome	865720..866034	142.114	142.114	137.191	CTL0734	315	protein_coding	56	56
CTL0735	Chromosome	complement(865973..866902)	154.721	154.721	149.362	CTL0735	930	protein_coding	180	180
pheT	Chromosome	866990..869362	241.535	241.535	233.169	CTL0736	2373	protein_coding	717	717
CTL0737	Chromosome	869359..870324	910.278	910.278	878.749	CTL0737	966	protein_coding	1100	1100
CTL0738	Chromosome	870343..870855	447.222	447.222	431.732	CTL0738	513	protein_coding	287	287
oppC2	Chromosome	complement(870852..872588)	1025.35	1025.35	989.839	CTL0739	1737	protein_coding	2228	2228
oppB2	Chromosome	complement(872590..874005)	1296.75	1296.75	1251.83	CTL0740	1416	protein_coding	2297	2297
oppA4	Chromosome	complement(874050..876140)	1414.13	1414.13	1365.15	CTL0741	2091	protein_coding	3699	3699
CTL0742	Chromosome	complement(876746..877477)	183.466	183.466	177.112	CTL0742	732	protein_coding	168	168
CTL0743	Chromosome	complement(877639..878292)	514.592	514.592	496.768	CTL0743	654	protein_coding	421	421
CTL0744	Chromosome	878760..879125	141.968	141.968	137.051	CTL0744	366	protein_coding	65	65
CTL0745	Chromosome	complement(879104..880102)	403.296	403.296	389.327	CTL0745	999	protein_coding	504	504
hemZ	Chromosome	complement(880259..881203)	569.301	569.301	549.582	CTL0746	945	protein_coding	673	673
fliY	Chromosome	complement(881225..882010)	630.562	630.562	608.721	CTL0747	786	protein_coding	620	620
CTL0748	Chromosome	complement(882056..882628)	193.918	193.918	187.202	CTL0748	573	protein_coding	139	139
CTL0749	Chromosome	complement(882625..883359)	279.514	279.514	269.833	CTL0749	735	protein_coding	257	257
glgC	Chromosome	complement(883448..884773)	381.006	381.006	367.809	CTL0750	1326	protein_coding	632	632
CTL0751	Chromosome	884965..885216	437.761	437.761	422.598	CTL0751	252	protein_coding	138	138
rho	Chromosome	complement(885226..886620)	2610.77	2610.77	2520.34	CTL0752	1395	protein_coding	4556	4556
CTL0753	Chromosome	complement(886617..887225)	4179.4	4179.4	4034.64	CTL0753	609	protein_coding	3184	3184
polA	Chromosome	complement(887219..889819)	1167.58	1167.58	1127.14	CTL0754	2601	protein_coding	3799	3799
sohB	Chromosome	complement(889836..890831)	875.637	875.637	845.307	CTL0755	996	protein_coding	1091	1091
CTL0756	Chromosome	complement(890971..892593)	332.463	332.463	320.948	CTL0756	1623	protein_coding	675	675
pgsA_2	Chromosome	complement(892805..893311)	1264.52	1264.52	1220.72	CTL0757	507	protein_coding	802	802
CTL0758	Chromosome	complement(893707..893856)	5.32926	5.32926	5.14468	CTL0758	150	protein_coding	1	1
dnaB	Chromosome	893825..895243	415.75	415.75	401.35	CTL0759	1419	protein_coding	738	738
gidA	Chromosome	895538..897370	1484.08	1484.08	1432.68	CTL0760	1833	protein_coding	3403	3403
lplA_2	Chromosome	897360..898061	504.458	504.458	486.985	CTL0761	702	protein_coding	443	443
ndk	Chromosome	complement(898118..898543)	2756.58	2756.58	2661.1	CTL0762	426	protein_coding	1469	1469
ruvA	Chromosome	complement(898703..899305)	735.757	735.757	710.272	CTL0763	603	protein_coding	555	555
ruvC	Chromosome	complement(899325..899837)	2120.8	2120.8	2047.34	CTL0764	513	protein_coding	1361	1361
CTL0765	Chromosome	complement(899945..900394)	4314.93	4314.93	4165.47	CTL0765	450	protein_coding	2429	2429
CTL0766	Chromosome	complement(900786..901652)	1714.03	1714.03	1654.66	CTL0766	867	protein_coding	1859	1859
gapA	Chromosome	complement(901663..902667)	2076.03	2076.03	2004.12	CTL0767	1005	protein_coding	2610	2610
rplQ	Chromosome	complement(902711..903136)	2636.48	2636.48	2545.17	CTL0768	426	protein_coding	1405	1405
rpoA	Chromosome	complement(903145..904278)	2320.63	2320.63	2240.25	CTL0769	1134	protein_coding	3292	3292
rpsK	Chromosome	complement(904299..904697)	3476.04	3476.04	3355.64	CTL0770	399	protein_coding	1735	1735
rpsM	Chromosome	complement(904719..905087)	4302.41	4302.41	4153.38	CTL0771	369	protein_coding	1986	1986
secY	Chromosome	complement(905143..906516)	2496.49	2496.49	2410.02	CTL0772	1374	protein_coding	4291	4291
rplO	Chromosome	complement(906539..906973)	2644.42	2644.42	2552.82	CTL0773	435	protein_coding	1439	1439
rpsE	Chromosome	complement(906966..907463)	2892.57	2892.57	2792.38	CTL0774	498	protein_coding	1802	1802
rplR	Chromosome	complement(907478..907849)	855.261	855.261	825.638	CTL0775	372	protein_coding	398	398
rplF	Chromosome	complement(907871..908422)	1610.36	1610.36	1554.59	CTL0776	552	protein_coding	1112	1112
rpsH	Chromosome	complement(908450..908851)	1686.27	1686.27	1627.87	CTL0777	402	protein_coding	848	848
rplE	Chromosome	complement(908869..909411)	2789.77	2789.77	2693.14	CTL0778	543	protein_coding	1895	1895
rplX	Chromosome	complement(909413..909748)	1134.85	1134.85	1095.54	CTL0779	336	protein_coding	477	477
rplN	Chromosome	complement(909761..910129)	2859.6	2859.6	2760.56	CTL0780	369	protein_coding	1320	1320
rpsQ	Chromosome	complement(910146..910397)	624.92	624.92	603.275	CTL0781	252	protein_coding	197	197
rpmC	Chromosome	complement(910390..910608)	678.934	678.934	655.418	CTL0782	219	protein_coding	186	186
rplP	Chromosome	complement(910610..911026)	555.93	555.93	536.675	CTL0783	417	protein_coding	290	290
rpsC	Chromosome	complement(911059..911733)	2004.99	2004.99	1935.54	CTL0784	675	protein_coding	1693	1693
rplV	Chromosome	complement(911743..912078)	2421.96	2421.96	2338.07	CTL0785	336	protein_coding	1018	1018
rpsS	Chromosome	complement(912097..912363)	4377.18	4377.18	4225.57	CTL0786	267	protein_coding	1462	1462
rplB	Chromosome	complement(912369..913223)	3645.4	3645.4	3519.14	CTL0787	855	protein_coding	3899	3899
rplW	Chromosome	complement(913247..913582)	1053.96	1053.96	1017.45	CTL0788	336	protein_coding	443	443
rplD	Chromosome	complement(913598..914266)	3125.86	3125.86	3017.59	CTL0789	669	protein_coding	2616	2616
rplC	Chromosome	complement(914275..914940)	2464.18	2464.18	2378.83	CTL0790	666	protein_coding	2053	2053
CTL0791	Chromosome	complement(915375..916271)	848.404	848.404	819.019	CTL0791	897	protein_coding	952	952
fmt	Chromosome	complement(916437..917387)	780.897	780.897	753.849	CTL0792	951	protein_coding	929	929
lpxA	Chromosome	complement(917377..918219)	750.08	750.08	724.099	CTL0793	843	protein_coding	791	791
fabZ	Chromosome	complement(918231..918692)	1512.27	1512.27	1459.89	CTL0794	462	protein_coding	874	874
lpxC	Chromosome	complement(918689..919549)	1334.17	1334.17	1287.96	CTL0795	861	protein_coding	1437	1437
cutE	Chromosome	complement(919649..921277)	349.396	349.396	337.294	CTL0796	1629	protein_coding	712	712
CTL0797	Chromosome	complement(921341..921823)	893.727	893.727	862.772	CTL0797	483	protein_coding	540	540
dnaQ2	Chromosome	complement(921959..922711)	1941.68	1941.68	1874.42	CTL0798	753	protein_coding	1829	1829
CTL0799	Chromosome	complement(922715..923188)	1406.52	1406.52	1357.8	CTL0799	474	protein_coding	834	834
CTL0800	Chromosome	complement(923167..923883)	3475.17	3475.17	3354.8	CTL0800	717	protein_coding	3117	3117
trxA	Chromosome	924605..924913	1870.42	1870.42	1805.63	CTL0801	309	protein_coding	723	723
CTL0802	Chromosome	complement(924963..925418)	1113.18	1113.18	1074.63	CTL0802	456	protein_coding	635	635
mip	Chromosome	complement(925434..926165)	1514.69	1514.69	1462.23	CTL0803	732	protein_coding	1387	1387
aspS	Chromosome	complement(926303..928051)	760.997	760.997	734.639	CTL0804	1749	protein_coding	1665	1665
hisS	Chromosome	complement(928032..929318)	757.774	757.774	731.527	CTL0805	1287	protein_coding	1220	1220
uhpC	Chromosome	929754..931124	6037.11	6037.11	5828.01	CTL0806	1371	protein_coding	10354	10354
dnaE	Chromosome	931138..934851	1150.01	1150.01	1110.18	CTL0807	3714	protein_coding	5343	5343
CTL0808	Chromosome	complement(935080..935949)	520.063	520.063	502.049	CTL0808	870	protein_coding	566	566
CTL0809	Chromosome	936101..937057	492.832	492.832	475.762	CTL0809	957	protein_coding	590	590
CTL0810	Chromosome	937082..937666	288.327	288.327	278.34	CTL0810	585	protein_coding	211	211
rsbW	Chromosome	937653..938093	527.488	527.488	509.218	CTL0811	441	protein_coding	291	291
CTL0812	Chromosome	complement(938100..938525)	1277.9	1277.9	1233.64	CTL0812	426	protein_coding	681	681
dacC	Chromosome	938633..939946	580.987	580.987	560.864	CTL0813	1314	protein_coding	955	955
CTL0814	Chromosome	940079..940486	127.354	127.354	122.943	CTL0814	408	protein_coding	65	65
CTL0815	Chromosome	940483..941589	84.4883	84.4883	81.5619	CTL0815	1107	protein_coding	117	117
brnQ	Chromosome	941739..942974	518.051	518.051	500.107	CTL0817	1236	protein_coding	801	801
CTL0818	Chromosome	943148..946747	208.952	208.952	201.714	CTL0818	3600	protein_coding	941	941
CTL0819	Chromosome	946926..947405	3204.22	3204.22	3093.24	CTL0819	480	protein_coding	1924	1924
lpdA	Chromosome	947614..949011	1386.64	1386.64	1338.61	CTL0820	1398	protein_coding	2425	2425
lipA	Chromosome	949008..949943	503.035	503.035	485.611	CTL0821	936	protein_coding	589	589
sctJ	Chromosome	950047..951024	1610.22	1610.22	1554.45	CTL0822	978	protein_coding	1970	1970
CTL0823	Chromosome	951025..951861	343.823	343.823	331.915	CTL0823	837	protein_coding	360	360
sctL	Chromosome	952137..952808	592.405	592.405	571.886	CTL0824	672	protein_coding	498	498
sctR	Chromosome	952821..953741	282.954	282.954	273.154	CTL0825	921	protein_coding	326	326
sctS	Chromosome	953753..954037	258.049	258.049	249.111	CTL0826	285	protein_coding	92	92
sctT	Chromosome	954044..954913	173.66	173.66	167.645	CTL0827	870	protein_coding	189	189
CTL0828	Chromosome	complement(954992..955435)	17170.7	17170.7	16575.9	CTL0828	444	protein_coding	9537	9537
CTL0829	Chromosome	complement(955525..956517)	203.671	203.671	196.617	CTL0829	993	protein_coding	253	253
CTL0830	Chromosome	complement(956523..957047)	254.282	254.282	245.475	CTL0830	525	protein_coding	167	167
CTL0831	Chromosome	complement(957032..957487)	487.347	487.347	470.467	CTL0831	456	protein_coding	278	278
gspG	Chromosome	complement(957471..957800)	460.255	460.255	444.313	CTL0832	330	protein_coding	190	190
gspF	Chromosome	complement(957862..959037)	270.542	270.542	261.171	CTL0833	1176	protein_coding	398	398
gspE	Chromosome	complement(959049..960554)	505.855	505.855	488.334	CTL0834	1506	protein_coding	953	953
gspD	Chromosome	complement(960538..962820)	420.178	420.178	405.625	CTL0835	2283	protein_coding	1200	1200
CTL0836	Chromosome	complement(962821..964050)	362	362	349.462	CTL0836	1230	protein_coding	557	557
pepP	Chromosome	complement(964179..965249)	314.232	314.232	303.349	CTL0837	1071	protein_coding	421	421
mutL	Chromosome	complement(965260..966990)	213.817	213.817	206.411	CTL0838	1731	protein_coding	463	463
scc2	Chromosome	967270..967968	301.915	301.915	291.458	CTL0839	699	protein_coding	264	264
CTL0840	Chromosome	967985..968344	173.201	173.201	167.202	CTL0840	360	protein_coding	78	78
copB	Chromosome	968381..969844	254.997	254.997	246.164	CTL0841	1464	protein_coding	467	467
copD	Chromosome	969875..971194	185.313	185.313	178.894	CTL0842	1320	protein_coding	306	306
CTL0843	Chromosome	complement(971272..972255)	200.66	200.66	193.71	CTL0843	984	protein_coding	247	247
thrS	Chromosome	972560..974467	609.597	609.597	588.483	CTL0844	1908	protein_coding	1455	1455
minD	Chromosome	974919..975686	939.907	939.907	907.352	CTL0845	768	protein_coding	903	903
gp6D	Chromosome	975691..976482	606.607	606.607	585.597	CTL0846	792	protein_coding	601	601
CTL0847	Chromosome	976448..976999	1200.53	1200.53	1158.95	CTL0847	552	protein_coding	829	829
trpS	Chromosome	977178..978218	693.419	693.419	669.401	CTL0848	1041	protein_coding	903	903
uvrB	Chromosome	978243..980249	351.301	351.301	339.133	CTL0849	2007	protein_coding	882	882
eno	Chromosome	980411..981685	632.615	632.615	610.703	CTL0850	1275	protein_coding	1009	1009
rbsU	Chromosome	981813..983765	142.032	142.032	137.112	CTL0851	1953	protein_coding	347	347
CTL0852	Chromosome	983890..985698	99.8685	99.8685	96.4094	CTL0852	1809	protein_coding	226	226
CTL0853	Chromosome	complement(985713..988577)	258.93	258.93	249.961	CTL0853	2865	protein_coding	928	928
sdhB	Chromosome	complement(988674..989372)	146.383	146.383	141.313	CTL0854	699	protein_coding	128	128
sdhA	Chromosome	complement(989451..991331)	172.117	172.117	166.156	CTL0855	1881	protein_coding	405	405
CTL0858	Chromosome	complement(992336..993127)	321.976	321.976	310.824	CTL0858	792	protein_coding	319	319
dsdD	Chromosome	complement(993212..995290)	193.022	193.022	186.337	CTL0859	2079	protein_coding	502	502
exbB	Chromosome	995443..996141	275.612	275.612	266.066	CTL0860	699	protein_coding	241	241
CTL0861	Chromosome	996138..996545	64.6565	64.6565	62.417	CTL0861	408	protein_coding	33	33
CTL0861A	Chromosome	996548..997255	46.2923	46.2923	44.6889	CTL0861A	708	protein_coding	41	41
tolB	Chromosome	997255..998550	347.882	347.882	335.833	CTL0862	1296	protein_coding	564	564
pal	Chromosome	998547..999113	730.306	730.306	705.011	CTL0863	567	protein_coding	518	518
CTL0864	Chromosome	999103..999705	608.491	608.491	587.414	CTL0864	603	protein_coding	459	459
CTL0865	Chromosome	999776..1000168	1021.1	1021.1	985.736	CTL0865	393	protein_coding	502	502
ahpC	Chromosome	complement(1000165..1000752)	1941.37	1941.37	1874.13	CTL0866	588	protein_coding	1428	1428
groEL2	Chromosome	complement(1000960..1002561)	501.989	501.989	484.602	CTL0867	1602	protein_coding	1006	1006
CTL0868	Chromosome	complement(1002641..1003867)	388.945	388.945	375.473	CTL0868	1227	protein_coding	597	597
CTL0869	Chromosome	1004063..1004692	369.242	369.242	356.453	CTL0869	630	protein_coding	291	291
CTL0870	Chromosome	complement(1004666..1004905)	203.178	203.178	196.141	CTL0870	240	protein_coding	61	61
ung	Chromosome	complement(1004890..1005579)	154.085	154.085	148.748	CTL0871	690	protein_coding	133	133
uvrD	Chromosome	1005660..1007564	625.244	625.244	603.588	CTL0872	1905	protein_coding	1490	1490
rpoN	Chromosome	1007568..1008878	190.853	190.853	184.243	CTL0873	1311	protein_coding	313	313
CTL0874	Chromosome	complement(1008986..1009681)	1109.5	1109.5	1071.07	CTL0874	696	protein_coding	966	966
CTL0875	Chromosome	complement(1009678..1010409)	1891.45	1891.45	1825.94	CTL0875	732	protein_coding	1732	1732
folA	Chromosome	complement(1010381..1010860)	2259.94	2259.94	2181.66	CTL0876	480	protein_coding	1357	1357
folP	Chromosome	complement(1010857..1012209)	4157.06	4157.06	4013.08	CTL0877	1353	protein_coding	7036	7036
folX	Chromosome	complement(1012206..1012580)	1696.84	1696.84	1638.06	CTL0878	375	protein_coding	796	796
rpoD	Chromosome	complement(1012599..1014314)	702.96	702.96	678.612	CTL0879	1716	protein_coding	1509	1509
CTL0880	Chromosome	complement(1014463..1015752)	173.511	173.511	167.501	CTL0880	1290	protein_coding	280	280
rpsT	Chromosome	1016201..1016497	1612.24	1612.24	1556.39	CTL0881	297	protein_coding	599	599
CTL0882	Chromosome	1016730..1017530	1408.16	1408.16	1359.39	CTL0882	801	protein_coding	1411	1411
CTL0883	Chromosome	complement(1017586..1020213)	282.889	282.889	273.091	CTL0883	2628	protein_coding	930	930
CTL0884	Chromosome	1020329..1022845	470.36	470.36	454.068	CTL0884	2517	protein_coding	1481	1481
CTL0885	Chromosome	complement(1022909..1025407)	710.142	710.142	685.545	CTL0885	2499	protein_coding	2220	2220
CTL0886	Chromosome	complement(1025635..1027590)	220.282	220.282	212.652	CTL0886	1956	protein_coding	539	539
CTL0887	Chromosome	complement(1027698..1028999)	1522.65	1522.65	1469.91	CTL0887	1302	protein_coding	2480	2480
mviN	Chromosome	complement(1029243..1030826)	501.132	501.132	483.775	CTL0888	1584	protein_coding	993	993
nfo	Chromosome	1031026..1031892	1265.93	1265.93	1222.08	CTL0889	867	protein_coding	1373	1373
rpsD	Chromosome	complement(1031988..1032617)	2367.72	2367.72	2285.71	CTL0890	630	protein_coding	1866	1866
CTL0891	Chromosome	1033001..1033984	1518.35	1518.35	1465.76	CTL0891	984	protein_coding	1869	1869
ispA	Chromosome	complement(1034057..1034932)	483.649	483.649	466.897	CTL0892	876	protein_coding	530	530
glmU	Chromosome	complement(1034988..1035605)	1144.76	1144.76	1105.11	CTL0893	618	protein_coding	885	885
CTL0894	Chromosome	complement(1035658..1036341)	934.959	934.959	902.575	CTL0894	684	protein_coding	800	800
CTL0895	Chromosome	1036521..1036775	924.784	924.784	892.753	CTL0895	255	protein_coding	295	295
CTL0897	Chromosome	complement(1036956..1038545)	778.776	778.776	751.802	CTL0897	1590	protein_coding	1549	1549

## Sheet: UTD-2
Name	Chromosome	Region	Expression value	TPM	RPKM	Gene ID	Gene length	Biotype	Unique gene reads	Total gene reads
hemB	Chromosome	1..1017	298.25	298.25	286.751	CTL0001	1017	protein_coding	423	423
nqrA	Chromosome	complement(1043..2440)	716.557	716.557	688.93	CTL0002	1398	protein_coding	1397	1397
CTL0003	Chromosome	complement(2462..2896)	542.335	542.335	521.425	CTL0003	435	protein_coding	329	329
greA	Chromosome	3010..5157	718.071	718.071	690.386	CTL0004	2148	protein_coding	2151	2151
aspC_1	Chromosome	5345..6547	649.118	649.118	624.091	CTL0005	1203	protein_coding	1089	1089
CTL0006	Chromosome	6522..7532	201.432	201.432	193.666	CTL0006	1011	protein_coding	284	284
recB	Chromosome	complement(7548..10628)	119.395	119.395	114.792	CTL0007	3081	protein_coding	513	513
recC	Chromosome	complement(10630..13650)	402.565	402.565	387.044	CTL0008	3021	protein_coding	1696	1696
CTL0009	Chromosome	13663..15342	1116.58	1116.58	1073.53	CTL0009	1680	protein_coding	2616	2616
CTL0010	Chromosome	complement(15362..16177)	600.194	600.194	577.054	CTL0010	816	protein_coding	683	683
topA	Chromosome	17072..19645	1221.86	1221.86	1174.75	CTL0011	2574	protein_coding	4386	4386
CTL0012	Chromosome	complement(19675..20679)	471.625	471.625	453.441	CTL0012	1005	protein_coding	661	661
CTL0013	Chromosome	complement(20658..20954)	188.321	188.321	181.06	CTL0013	297	protein_coding	78	78
CTL0014	Chromosome	21059..22438	499.87	499.87	480.598	CTL0014	1380	protein_coding	962	962
CTL0015	Chromosome	22438..23016	413.646	413.646	397.698	CTL0015	579	protein_coding	334	334
CTL0016	Chromosome	23007..24281	497.731	497.731	478.54	CTL0016	1275	protein_coding	885	885
CTL0017	Chromosome	24284..24820	161.574	161.574	155.345	CTL0017	537	protein_coding	121	121
recA	Chromosome	25080..26138	361.582	361.582	347.641	CTL0018	1059	protein_coding	534	534
CTL0019	Chromosome	26424..28250	120.885	120.885	116.225	CTL0019	1827	protein_coding	308	308
recD_1	Chromosome	28247..29737	280.864	280.864	270.035	CTL0020	1491	protein_coding	584	584
CTL0021	Chromosome	29803..29982	199.186	199.186	191.506	CTL0021	180	protein_coding	50	50
CTL0022	Chromosome	complement(30083..30802)	433.23	433.23	416.526	CTL0022	720	protein_coding	435	435
CTL0023	Chromosome	complement(30811..31299)	667.212	667.212	641.487	CTL0023	489	protein_coding	455	455
kdsA	Chromosome	complement(31296..32105)	1409.35	1409.35	1355.01	CTL0024	810	protein_coding	1592	1592
CTL0025	Chromosome	32591..32884	1251.21	1251.21	1202.97	CTL0025	294	protein_coding	513	513
CTL0026	Chromosome	32884..33201	1005.7	1005.7	966.926	CTL0026	318	protein_coding	446	446
sfhB	Chromosome	33283..34290	492.985	492.985	473.978	CTL0027	1008	protein_coding	693	693
CTL0028	Chromosome	34390..34626	1258.65	1258.65	1210.13	CTL0028	237	protein_coding	416	416
gyrA2	Chromosome	complement(34765..36237)	698.571	698.571	671.637	CTL0029	1473	protein_coding	1435	1435
gyrB	Chromosome	complement(36252..38069)	129.372	129.372	124.384	CTL0030	1818	protein_coding	328	328
hemA	Chromosome	38449..39456	237.6	237.6	228.44	CTL0031	1008	protein_coding	334	334
sycE	Chromosome	40168..40569	1277.17	1277.17	1227.93	CTL0032	402	protein_coding	716	716
CTL0033	Chromosome	40573..43062	1883.68	1883.68	1811.05	CTL0033	2490	protein_coding	6541	6541
CTL0034	Chromosome	43106..43357	1425.6	1425.6	1370.64	CTL0034	252	protein_coding	501	501
CTL0035	Chromosome	43384..43635	1158.12	1158.12	1113.47	CTL0035	252	protein_coding	407	407
CTL0036	Chromosome	43654..44103	1182.37	1182.37	1136.78	CTL0036	450	protein_coding	742	742
CTL0037	Chromosome	44123..44794	1955.94	1955.94	1880.52	CTL0037	672	protein_coding	1833	1833
sctN	Chromosome	44796..46124	760.234	760.234	730.923	CTL0038	1329	protein_coding	1409	1409
CTL0039	Chromosome	46147..46653	377.628	377.628	363.069	CTL0039	507	protein_coding	267	267
CTL0040	Chromosome	46657..47508	1031.84	1031.84	992.057	CTL0040	852	protein_coding	1226	1226
sctQ	Chromosome	47518..48639	579.024	579.024	556.7	CTL0041	1122	protein_coding	906	906
pkn5	Chromosome	48774..50246	485.835	485.835	467.104	CTL0042	1473	protein_coding	998	998
CTL0043	Chromosome	50243..53008	2204.87	2204.87	2119.86	CTL0043	2766	protein_coding	8505	8505
aspC_2	Chromosome	complement(53322..54392)	1380.58	1380.58	1327.35	CTL0044	1071	protein_coding	2062	2062
CTL0045	Chromosome	complement(54382..54903)	825.592	825.592	793.761	CTL0045	522	protein_coding	601	601
rrf	Chromosome	complement(55274..55813)	1570.91	1570.91	1510.35	CTL0046	540	protein_coding	1183	1183
pyrH	Chromosome	complement(55810..56547)	4277.15	4277.15	4112.25	CTL0047	738	protein_coding	4402	4402
tsf	Chromosome	complement(56560..57408)	3478.93	3478.93	3344.8	CTL0048	849	protein_coding	4119	4119
rpsB	Chromosome	complement(57405..58253)	4397.01	4397.01	4227.48	CTL0049	849	protein_coding	5206	5206
ompA	Chromosome	complement(58637..59821)	63833.1	63833.1	61372	CTL0050	1185	protein_coding	105488	105488
pbpB	Chromosome	60428..63670	175.564	175.564	168.795	CTL0051	3243	protein_coding	794	794
CTL0052	Chromosome	63734..64741	301.624	301.624	289.995	CTL0052	1008	protein_coding	424	424
CTL0053	Chromosome	65083..66534	562.988	562.988	541.282	CTL0053	1452	protein_coding	1140	1140
CTL0054	Chromosome	66537..67304	412.688	412.688	396.777	CTL0054	768	protein_coding	442	442
CTL0055	Chromosome	67308..68495	268.599	268.599	258.243	CTL0055	1188	protein_coding	445	445
sufS	Chromosome	68488..69693	418.588	418.588	402.449	CTL0056	1206	protein_coding	704	704
parB	Chromosome	69829..70674	846.752	846.752	814.105	CTL0057	846	protein_coding	999	999
dppF	Chromosome	complement(70666..71496)	503.07	503.07	483.674	CTL0058	831	protein_coding	583	583
dppD	Chromosome	complement(71489..72454)	2020.56	2020.56	1942.66	CTL0059	966	protein_coding	2722	2722
CTL0060	Chromosome	72615..73289	5700.44	5700.44	5480.65	CTL0060	675	protein_coding	5366	5366
CTL0061	Chromosome	73292..74572	2286.67	2286.67	2198.51	CTL0061	1281	protein_coding	4085	4085
pgk	Chromosome	74711..75922	892.787	892.787	858.365	CTL0062	1212	protein_coding	1509	1509
CTL0063	Chromosome	76182..77150	218.303	218.303	209.886	CTL0063	969	protein_coding	295	295
CTL0064	Chromosome	77201..78397	163.542	163.542	157.237	CTL0064	1197	protein_coding	273	273
CTL0065	Chromosome	78483..79661	522.445	522.445	502.302	CTL0065	1179	protein_coding	859	859
nth	Chromosome	complement(79658..80293)	270.592	270.592	260.159	CTL0066	636	protein_coding	240	240
trmE	Chromosome	complement(80300..81634)	241.172	241.172	231.873	CTL0067	1335	protein_coding	449	449
psdD	Chromosome	81902..82807	176.497	176.497	169.692	CTL0068	906	protein_coding	223	223
CTL0069	Chromosome	82872..84197	679.756	679.756	653.548	CTL0069	1326	protein_coding	1257	1257
secA	Chromosome	84456..87365	1938.8	1938.8	1864.05	CTL0070	2910	protein_coding	7868	7868
CTL0071	Chromosome	complement(87459..87986)	4223.65	4223.65	4060.8	CTL0071	528	protein_coding	3110	3110
engA	Chromosome	complement(88063..89535)	439.102	439.102	422.172	CTL0072	1473	protein_coding	902	902
pcnB_1	Chromosome	complement(89651..90883)	521.082	521.082	500.992	CTL0073	1233	protein_coding	896	896
clpX	Chromosome	complement(90898..92157)	1337.96	1337.96	1286.38	CTL0074	1260	protein_coding	2351	2351
clpP_1	Chromosome	complement(92167..92778)	2378.51	2378.51	2286.81	CTL0075	612	protein_coding	2030	2030
tig	Chromosome	complement(92945..94273)	1871.72	1871.72	1799.55	CTL0076	1329	protein_coding	3469	3469
CTL0077	Chromosome	94632..98123	1819.98	1819.98	1749.81	CTL0077	3492	protein_coding	8863	8863
mreB	Chromosome	98128..99228	1751.32	1751.32	1683.79	CTL0078	1101	protein_coding	2689	2689
pckA	Chromosome	99225..101024	833.793	833.793	801.645	CTL0079	1800	protein_coding	2093	2093
CTL0080	Chromosome	101136..103439	422.648	422.648	406.352	CTL0080	2304	protein_coding	1358	1358
CTL0081	Chromosome	103466..104638	471.933	471.933	453.738	CTL0081	1173	protein_coding	772	772
ompB	Chromosome	complement(104704..105726)	1777.6	1777.6	1709.07	CTL0082	1023	protein_coding	2536	2536
gpdA	Chromosome	complement(105860..106864)	255.434	255.434	245.585	CTL0083	1005	protein_coding	358	358
CTL0084	Chromosome	complement(106861..108228)	124.753	124.753	119.943	CTL0084	1368	protein_coding	238	238
CTL0085	Chromosome	complement(108240..108605)	66.613	66.613	64.0447	CTL0085	366	protein_coding	34	34
fliI	Chromosome	complement(108598..109902)	68.1353	68.1353	65.5084	CTL0086	1305	protein_coding	124	124
CTL0087	Chromosome	complement(109976..110500)	260.877	260.877	250.819	CTL0087	525	protein_coding	191	191
fliF	Chromosome	complement(110505..111509)	434.523	434.523	417.77	CTL0088	1005	protein_coding	609	609
CTL0089	Chromosome	complement(111783..112565)	135.538	135.538	130.312	CTL0089	783	protein_coding	148	148
CTL0090	Chromosome	complement(112562..113716)	156.452	156.452	150.419	CTL0090	1155	protein_coding	252	252
pgmA	Chromosome	complement(113671..114351)	257.977	257.977	248.03	CTL0091	681	protein_coding	245	245
CTL0092	Chromosome	114646..115371	1023.26	1023.26	983.804	CTL0092	726	protein_coding	1036	1036
CTL0093	Chromosome	115490..116014	323.706	323.706	311.225	CTL0093	525	protein_coding	237	237
birA	Chromosome	116041..116595	337.216	337.216	324.215	CTL0094	555	protein_coding	261	261
CTL0095	Chromosome	complement(116602..117741)	414.517	414.517	398.535	CTL0095	1140	protein_coding	659	659
CTL0096	Chromosome	complement(117833..119812)	600.455	600.455	577.304	CTL0096	1980	protein_coding	1658	1658
CTL0097	Chromosome	complement(119836..120582)	897.537	897.537	862.932	CTL0097	747	protein_coding	935	935
serS	Chromosome	complement(120619..121905)	647.424	647.424	622.462	CTL0098	1287	protein_coding	1162	1162
ribD	Chromosome	121947..123074	168.46	168.46	161.965	CTL0099	1128	protein_coding	265	265
ribA	Chromosome	123184..124458	829.551	829.551	797.567	CTL0100	1275	protein_coding	1475	1475
ribH	Chromosome	124427..124900	382.74	382.74	367.983	CTL0101	474	protein_coding	253	253
CTL0102	Chromosome	complement(124951..126297)	714.408	714.408	686.864	CTL0102	1347	protein_coding	1342	1342
CTL0103	Chromosome	126682..127347	3792.07	3792.07	3645.87	CTL0103	666	protein_coding	3522	3522
dagA	Chromosome	127452..128819	1256.44	1256.44	1208	CTL0104	1368	protein_coding	2397	2397
CTL0105	Chromosome	128877..129329	853.202	853.202	820.306	CTL0105	453	protein_coding	539	539
CTL0106	Chromosome	complement(129338..129997)	701.859	701.859	674.799	CTL0106	660	protein_coding	646	646
CTL0107	Chromosome	complement(129994..130782)	527.123	527.123	506.8	CTL0107	789	protein_coding	580	580
ftsK	Chromosome	complement(130786..133185)	440.4	440.4	423.42	CTL0108	2400	protein_coding	1474	1474
dmpP	Chromosome	complement(139457..140752)	1095.52	1095.52	1053.28	CTL0109	1296	protein_coding	1980	1980
CTL0110	Chromosome	complement(140895..141239)	590.283	590.283	567.525	CTL0110	345	protein_coding	284	284
CTL0111	Chromosome	complement(141344..142534)	462.995	462.995	445.144	CTL0111	1191	protein_coding	769	769
hctA	Chromosome	complement(142722..143099)	6311.35	6311.35	6068.01	CTL0112	378	protein_coding	3327	3327
CTL0113	Chromosome	143495..145963	138.244	138.244	132.914	CTL0113	2469	protein_coding	476	476
hemG	Chromosome	complement(145955..147229)	221.589	221.589	213.045	CTL0114	1275	protein_coding	394	394
hemN_1	Chromosome	complement(147226..148599)	312.087	312.087	300.054	CTL0115	1374	protein_coding	598	598
hemE	Chromosome	complement(148572..149582)	429.107	429.107	412.563	CTL0116	1011	protein_coding	605	605
mfd	Chromosome	complement(149595..152834)	420.725	420.725	404.504	CTL0117	3240	protein_coding	1901	1901
alaS	Chromosome	complement(152810..155437)	369.722	369.722	355.467	CTL0118	2628	protein_coding	1355	1355
tktB	Chromosome	161262..163262	1465.67	1465.67	1409.16	CTL0119	2001	protein_coding	4090	4090
amn	Chromosome	complement(163259..164128)	647.011	647.011	622.065	CTL0120	870	protein_coding	785	785
efp_1	Chromosome	164384..164920	618.255	618.255	594.418	CTL0121	537	protein_coding	463	463
CTL0122	Chromosome	complement(164936..165160)	490.794	490.794	471.872	CTL0122	225	protein_coding	154	154
CTL0123	Chromosome	complement(165207..166079)	161.813	161.813	155.574	CTL0123	873	protein_coding	197	197
groEL	Chromosome	complement(166160..167698)	442.17	442.17	425.122	CTL0124	1539	protein_coding	949	949
murF	Chromosome	168146..169498	171.715	171.715	165.095	CTL0125	1353	protein_coding	324	324
mraY	Chromosome	169644..170654	128.377	128.377	123.428	CTL0126	1011	protein_coding	181	181
murD	Chromosome	170666..171916	679.812	679.812	653.601	CTL0127	1251	protein_coding	1186	1186
nlpD	Chromosome	171913..172650	1297.14	1297.14	1247.13	CTL0128	738	protein_coding	1335	1335
ftsW	Chromosome	172666..173823	648.335	648.335	623.338	CTL0129	1158	protein_coding	1047	1047
murG	Chromosome	173732..174790	253.92	253.92	244.13	CTL0130	1059	protein_coding	375	375
murC	Chromosome	174795..177206	648.395	648.395	623.396	CTL0131	2412	protein_coding	2181	2181
CTL0132	Chromosome	complement(177243..177662)	614.631	614.631	590.934	CTL0132	420	protein_coding	360	360
CTL0133	Chromosome	complement(177820..178626)	99.5189	99.5189	95.682	CTL0133	807	protein_coding	112	112
rbsV	Chromosome	178780..179112	299.317	299.317	287.777	CTL0134	333	protein_coding	139	139
miaA	Chromosome	179116..180135	258.707	258.707	248.733	CTL0135	1020	protein_coding	368	368
CTL0136	Chromosome	complement(180140..181192)	207.698	207.698	199.69	CTL0136	1053	protein_coding	305	305
CTL0137	Chromosome	181282..182964	723.461	723.461	695.567	CTL0137	1683	protein_coding	1698	1698
CTL0138	Chromosome	183418..183777	2384.26	2384.26	2292.33	CTL0138	360	protein_coding	1197	1197
fabF	Chromosome	183788..185044	2116.98	2116.98	2035.36	CTL0139	1257	protein_coding	3711	3711
CTL0140	Chromosome	185041..185493	743.979	743.979	715.295	CTL0140	453	protein_coding	470	470
ppa	Chromosome	complement(185574..186203)	432.518	432.518	415.842	CTL0141	630	protein_coding	380	380
ldh	Chromosome	186451..187491	1223.36	1223.36	1176.19	CTL0142	1041	protein_coding	1776	1776
cysQ	Chromosome	complement(187457..188485)	312.89	312.89	300.827	CTL0143	1029	protein_coding	449	449
CTL0144	Chromosome	188783..189544	1677.87	1677.87	1613.18	CTL0144	762	protein_coding	1783	1783
aas	Chromosome	189552..191165	817.921	817.921	786.386	CTL0145	1614	protein_coding	1841	1841
bioF	Chromosome	191208..192341	489.428	489.428	470.558	CTL0146	1134	protein_coding	774	774
priA	Chromosome	complement(192260..194521)	175.622	175.622	168.851	CTL0147	2262	protein_coding	554	554
CTL0148	Chromosome	complement(194476..195165)	60.2754	60.2754	57.9515	CTL0148	690	protein_coding	58	58
CTL0149	Chromosome	195321..195815	859.035	859.035	825.914	CTL0149	495	protein_coding	593	593
lysS	Chromosome	196047..197627	503.445	503.445	484.035	CTL0150	1581	protein_coding	1110	1110
cysS	Chromosome	complement(197624..199117)	308.138	308.138	296.258	CTL0151	1494	protein_coding	642	642
CTL0152	Chromosome	199370..200419	4012.86	4012.86	3858.14	CTL0152	1050	protein_coding	5876	5876
rnpA_1	Chromosome	complement(200497..200859)	1955.64	1955.64	1880.24	CTL0153	363	protein_coding	990	990
rnpA_2	Chromosome	complement(200872..201009)	1210.7	1210.7	1164.03	CTL0153A	138	protein_coding	233	233
rpmJ	Chromosome	201486..201623	6796.57	6796.57	6534.53	CTL0154	138	protein_coding	1308	1308
rpsN	Chromosome	201647..201952	2069.19	2069.19	1989.41	CTL0155	306	protein_coding	883	883
CTL0156	Chromosome	complement(201986..202486)	1127.85	1127.85	1084.36	CTL0156	501	protein_coding	788	788
CTL0157	Chromosome	complement(202608..202859)	540.648	540.648	519.803	CTL0157	252	protein_coding	190	190
CTL0158	Chromosome	203139..203633	696.789	696.789	669.924	CTL0158	495	protein_coding	481	481
uvrC	Chromosome	complement(203679..205418)	365.953	365.953	351.843	CTL0159	1740	protein_coding	888	888
mutS	Chromosome	complement(205500..207962)	415.161	415.161	399.154	CTL0160	2463	protein_coding	1426	1426
dnaG	Chromosome	208295..210082	185.684	185.684	178.525	CTL0162	1788	protein_coding	463	463
CTL0163	Chromosome	210167..210454	77.1846	77.1846	74.2087	CTL0163	288	protein_coding	31	31
CTL0164	Chromosome	210580..211071	718.527	718.527	690.824	CTL0164	492	protein_coding	493	493
glyQ	Chromosome	complement(211154..214165)	337.346	337.346	324.34	CTL0165	3012	protein_coding	1417	1417
pgsA_1	Chromosome	214619..215227	741.796	741.796	713.196	CTL0166	609	protein_coding	630	630
glgA	Chromosome	complement(215234..216658)	10723.3	10723.3	10309.9	CTL0167	1425	protein_coding	21310	21310
rplY	Chromosome	217235..217792	3724.14	3724.14	3580.55	CTL0168	558	protein_coding	2898	2898
pth	Chromosome	217800..218339	2667.76	2667.76	2564.91	CTL0169	540	protein_coding	2009	2009
rpsF	Chromosome	218477..218815	4850.27	4850.27	4663.26	CTL0170	339	protein_coding	2293	2293
rpsR	Chromosome	218832..219077	722.899	722.899	695.028	CTL0171	246	protein_coding	248	248
rplI	Chromosome	219098..219601	1587.8	1587.8	1526.58	CTL0172	504	protein_coding	1116	1116
ispE	Chromosome	219665..220531	524.362	524.362	504.145	CTL0173	867	protein_coding	634	634
CTL0174	Chromosome	complement(220834..222186)	325.941	325.941	313.374	CTL0174	1353	protein_coding	615	615
ptr	Chromosome	complement(222365..225235)	721.316	721.316	693.505	CTL0175	2871	protein_coding	2888	2888
plsB	Chromosome	complement(225287..226288)	620.458	620.458	596.536	CTL0176	1002	protein_coding	867	867
cafE	Chromosome	complement(226301..227839)	1085.62	1085.62	1043.77	CTL0177	1539	protein_coding	2330	2330
CTL0178	Chromosome	228403..228723	194.346	194.346	186.853	CTL0178	321	protein_coding	87	87
CTL0179	Chromosome	228663..228989	633.74	633.74	609.306	CTL0179	327	protein_coding	289	289
rpmF	Chromosome	228973..229152	1549.67	1549.67	1489.92	CTL0181	180	protein_coding	389	389
plsX	Chromosome	229174..230139	970.197	970.197	932.79	CTL0182	966	protein_coding	1307	1307
pmpD	Chromosome	230359..234951	1014.95	1014.95	975.819	CTL0183	4593	protein_coding	6501	6501
CTL0184	Chromosome	235152..235946	327.417	327.417	314.793	CTL0184	795	protein_coding	363	363
CTL0185	Chromosome	complement(236030..236329)	246.194	246.194	236.702	CTL0185	300	protein_coding	103	103
CTL0186	Chromosome	complement(236350..236712)	239.023	239.023	229.808	CTL0186	363	protein_coding	121	121
CTL0187	Chromosome	236957..238333	167.681	167.681	161.216	CTL0187	1377	protein_coding	322	322
glmS	Chromosome	238344..240164	859.617	859.617	826.474	CTL0188	1821	protein_coding	2183	2183
tyrP	Chromosome	240267..241463	712.876	712.876	685.391	CTL0189	1197	protein_coding	1190	1190
CTL0190	Chromosome	241646..242839	1998.67	1998.67	1921.61	CTL0190	1194	protein_coding	3328	3328
CTL0191	Chromosome	242881..243597	1337.13	1337.13	1285.58	CTL0191	717	protein_coding	1337	1337
ftsY	Chromosome	complement(243695..244549)	655.846	655.846	630.56	CTL0192	855	protein_coding	782	782
sucC	Chromosome	244619..245779	664.571	664.571	638.948	CTL0193	1161	protein_coding	1076	1076
sucD	Chromosome	245794..246669	322.518	322.518	310.083	CTL0194	876	protein_coding	394	394
htrA	Chromosome	246808..248301	677.232	677.232	651.121	CTL0195	1494	protein_coding	1411	1411
CTL0196	Chromosome	248502..251426	1213.75	1213.75	1166.95	CTL0196	2925	protein_coding	4951	4951
rmuC	Chromosome	complement(251440..252723)	577.453	577.453	555.189	CTL0197	1284	protein_coding	1034	1034
pssA	Chromosome	complement(252727..253518)	470.803	470.803	452.651	CTL0198	792	protein_coding	520	520
nrdA	Chromosome	254153..257296	1778.53	1778.53	1709.96	CTL0199	3144	protein_coding	7798	7798
nrdB	Chromosome	257334..258374	1089.73	1089.73	1047.71	CTL0200	1041	protein_coding	1582	1582
trmB	Chromosome	258634..259308	1108.01	1108.01	1065.29	CTL0201	675	protein_coding	1043	1043
CTL0202	Chromosome	259424..260008	57.6107	57.6107	55.3895	CTL0202	585	protein_coding	47	47
murB	Chromosome	complement(260005..260880)	106.414	106.414	102.312	CTL0203	876	protein_coding	130	130
nusB	Chromosome	complement(261013..261519)	636.452	636.452	611.914	CTL0204	507	protein_coding	450	450
infC	Chromosome	261951..262511	4037.83	4037.83	3882.15	CTL0205	561	protein_coding	3159	3159
rpmI	Chromosome	262498..262683	1145	1145	1100.85	CTL0206	186	protein_coding	297	297
rplT	Chromosome	262702..263073	2018.2	2018.2	1940.39	CTL0207	372	protein_coding	1047	1047
pheS	Chromosome	263080..264108	1810.44	1810.44	1740.64	CTL0208	1029	protein_coding	2598	2598
CTL0209	Chromosome	264419..266395	179.177	179.177	172.268	CTL0209	1977	protein_coding	494	494
CTL0210	Chromosome	complement(266392..267492)	136.119	136.119	130.871	CTL0210	1101	protein_coding	209	209
CTL0211	Chromosome	complement(267495..268559)	173.713	173.713	167.015	CTL0211	1065	protein_coding	258	258
tilS	Chromosome	268657..269622	205.619	205.619	197.692	CTL0212	966	protein_coding	277	277
ftsH	Chromosome	269783..272524	1490.89	1490.89	1433.41	CTL0213	2742	protein_coding	5701	5701
pnp	Chromosome	complement(272739..274826)	2145.03	2145.03	2062.32	CTL0214	2088	protein_coding	6246	6246
rpsO	Chromosome	complement(274855..275124)	9789.33	9789.33	9411.9	CTL0215	270	protein_coding	3686	3686
CTL0216	Chromosome	275350..275841	90.3624	90.3624	86.8785	CTL0216	492	protein_coding	62	62
CTL0217	Chromosome	275873..276091	55.6629	55.6629	53.5168	CTL0217	219	protein_coding	17	17
CTL0218	Chromosome	complement(276063..276767)	142.397	142.397	136.907	CTL0218	705	protein_coding	140	140
CTL0219	Chromosome	complement(276902..277420)	116.057	116.057	111.583	CTL0219	519	protein_coding	84	84
CTL0220	Chromosome	complement(277433..277939)	188.107	188.107	180.854	CTL0220	507	protein_coding	133	133
CTL0221	Chromosome	complement(277967..278446)	132.957	132.957	127.83	CTL0221	480	protein_coding	89	89
CTL0222	Chromosome	278763..278951	428.724	428.724	412.195	CTL0222	189	protein_coding	113	113
CTL0223	Chromosome	278970..280187	735.32	735.32	706.97	CTL0223	1218	protein_coding	1249	1249
map	Chromosome	complement(280144..281019)	538.621	538.621	517.854	CTL0224	876	protein_coding	658	658
CTL0225	Chromosome	complement(281052..281693)	280.35	280.35	269.541	CTL0225	642	protein_coding	251	251
CTL0226	Chromosome	complement(281710..282309)	1630.14	1630.14	1567.29	CTL0226	600	protein_coding	1364	1364
CTL0227	Chromosome	complement(282504..284273)	215.121	215.121	206.827	CTL0227	1770	protein_coding	531	531
CTL0231	Chromosome	complement(285800..287503)	317.716	317.716	305.466	CTL0231	1704	protein_coding	755	755
CTL0231A	Chromosome	complement(287734..287895)	75.248	75.248	72.3468	CTL0231A	162	protein_coding	17	17
CTL0231B	Chromosome	complement(287935..288144)	119.512	119.512	114.904	CTL0231B	210	protein_coding	35	35
CTL0232	Chromosome	288258..289523	467.285	467.285	449.268	CTL0232	1266	protein_coding	825	825
cpa	Chromosome	289633..291438	1784.34	1784.34	1715.54	CTL0233	1806	protein_coding	4494	4494
ispH	Chromosome	291533..292456	1095.78	1095.78	1053.53	CTL0234	924	protein_coding	1412	1412
copD2	Chromosome	complement(292508..293989)	339.181	339.181	326.103	CTL0235	1482	protein_coding	701	701
copB2	Chromosome	complement(294001..295521)	131.062	131.062	126.009	CTL0236	1521	protein_coding	278	278
lcrH	Chromosome	complement(295549..296145)	171.76	171.76	165.138	CTL0237	597	protein_coding	143	143
CTL0238	Chromosome	complement(296067..297515)	471.613	471.613	453.43	CTL0238	1449	protein_coding	952	953
xerD	Chromosome	complement(298375..299277)	1109.35	1109.35	1066.58	CTL0243	903	protein_coding	1397	1397
CTL0244	Chromosome	299525..300514	433.139	433.139	416.439	CTL0244	990	protein_coding	598	598
glgB	Chromosome	300529..302745	824.452	824.452	792.665	CTL0245	2217	protein_coding	2549	2549
CTL0246	Chromosome	complement(302756..303775)	336.741	336.741	323.758	CTL0246	1020	protein_coding	479	479
CTL0247	Chromosome	complement(303998..305203)	332.373	332.373	319.558	CTL0247	1206	protein_coding	559	559
pmpE	Chromosome	complement(305380..308277)	811.59	811.59	780.299	CTL0248	2898	protein_coding	3280	3280
pmpF	Chromosome	complement(308280..311378)	1101.17	1101.17	1058.72	CTL0249	3099	protein_coding	4759	4759
pmpG	Chromosome	311543..314581	2268.71	2268.71	2181.24	CTL0250	3039	protein_coding	9615	9615
pmpH	Chromosome	314612..317632	2538.58	2538.58	2440.71	CTL0251	3021	protein_coding	10695	10695
CTL0252	Chromosome	318047..318643	672.628	672.628	646.695	CTL0252	597	protein_coding	560	560
pmpI	Chromosome	complement(318738..321374)	835.086	835.086	802.889	CTL0254	2637	protein_coding	3071	3071
CTL0255	Chromosome	321649..323421	1368.22	1368.22	1315.46	CTL0255	1773	protein_coding	3383	3383
CTL0256	Chromosome	complement(323566..323838)	3359.46	3359.46	3229.93	CTL0256	273	protein_coding	1279	1279
gatC	Chromosome	324039..324341	1088.62	1088.62	1046.65	CTL0257	303	protein_coding	460	460
gatA	Chromosome	324353..325828	947.834	947.834	911.29	CTL0258	1476	protein_coding	1951	1951
gatB	Chromosome	325830..327296	954.138	954.138	917.35	CTL0259	1467	protein_coding	1952	1952
CTL0260	Chromosome	complement(327395..328486)	281.049	281.049	270.213	CTL0260	1092	protein_coding	428	428
CTL0261	Chromosome	complement(328614..329183)	75.481	75.481	72.5708	CTL0261	570	protein_coding	60	60
CTL0262	Chromosome	329497..330447	619.047	619.047	595.18	CTL0262	951	protein_coding	821	821
rnhC	Chromosome	complement(330463..331365)	210.436	210.436	202.322	CTL0263	903	protein_coding	265	265
CTL0264	Chromosome	331621..332052	235.703	235.703	226.616	CTL0264	432	protein_coding	142	142
htrB	Chromosome	complement(332039..333406)	210.194	210.194	202.09	CTL0265	1368	protein_coding	401	401
CTL0266	Chromosome	complement(333538..334794)	564.186	564.186	542.434	CTL0266	1257	protein_coding	989	989
CTL0267	Chromosome	complement(334791..335585)	930.837	930.837	894.949	CTL0267	795	protein_coding	1032	1032
cydA	Chromosome	335860..337200	1885.98	1885.98	1813.27	CTL0268	1341	protein_coding	3527	3527
cydB	Chromosome	337212..338273	937.862	937.862	901.703	CTL0269	1062	protein_coding	1389	1389
CTL0270	Chromosome	complement(338371..339675)	476.947	476.947	458.559	CTL0270	1305	protein_coding	868	868
CTL0271	Chromosome	339884..340612	1169.54	1169.54	1124.45	CTL0271	729	protein_coding	1189	1189
CTL0272	Chromosome	340798..342099	1526.66	1526.66	1467.8	CTL0272	1302	protein_coding	2772	2772
CTL0273	Chromosome	complement(342161..342634)	559.738	559.738	538.157	CTL0273	474	protein_coding	370	370
ileS	Chromosome	343680..346790	682.034	682.034	655.738	CTL0274	3111	protein_coding	2959	2959
lepB	Chromosome	complement(346848..348734)	334.784	334.784	321.877	CTL0275	1887	protein_coding	881	881
CTL0276	Chromosome	complement(348920..349663)	69.3938	69.3938	66.7183	CTL0276	744	protein_coding	72	72
rpmE	Chromosome	349739..350065	1528.43	1528.43	1469.5	CTL0277	327	protein_coding	697	697
prfA	Chromosome	350253..351332	790.104	790.104	759.642	CTL0278	1080	protein_coding	1190	1190
CTL0279	Chromosome	351316..352188	602.076	602.076	578.862	CTL0279	873	protein_coding	733	733
ffh	Chromosome	352185..353531	744.219	744.219	715.526	CTL0280	1347	protein_coding	1398	1398
rpsP	Chromosome	353522..353872	1086.84	1086.84	1044.94	CTL0281	351	protein_coding	532	532
trmD	Chromosome	353888..354946	934.425	934.425	898.398	CTL0282	1059	protein_coding	1380	1380
rplS	Chromosome	354972..355337	914.949	914.949	879.673	CTL0283	366	protein_coding	467	467
rnhB	Chromosome	355401..356054	847.545	847.545	814.868	CTL0284	654	protein_coding	773	773
gmk	Chromosome	356045..356662	706.627	706.627	679.383	CTL0285	618	protein_coding	609	609
CTL0286	Chromosome	356655..356957	338.419	338.419	325.371	CTL0286	303	protein_coding	143	143
metG	Chromosome	356957..358609	739.627	739.627	711.11	CTL0287	1653	protein_coding	1705	1705
recD_2	Chromosome	complement(358748..360988)	284.78	284.78	273.8	CTL0288	2241	protein_coding	890	890
CTL0289	Chromosome	complement(361236..362216)	437.844	437.844	420.962	CTL0289	981	protein_coding	599	599
CTL0290	Chromosome	362599..363372	293.684	293.684	282.36	CTL0290	774	protein_coding	317	317
CTL0291	Chromosome	complement(363337..364494)	157.285	157.285	151.221	CTL0291	1158	protein_coding	254	254
CTL0293	Chromosome	complement(365040..365384)	241.102	241.102	231.806	CTL0293	345	protein_coding	116	116
dcd	Chromosome	complement(365406..365978)	614.452	614.452	590.762	CTL0294	573	protein_coding	491	491
CTL0295	Chromosome	366065..366217	18.7469	18.7469	18.0241	CTL0295	153	protein_coding	4	4
ruvB	Chromosome	366259..367263	346.762	346.762	333.392	CTL0296	1005	protein_coding	486	486
CTL0297	Chromosome	367265..368077	1124.56	1124.56	1081.2	CTL0297	813	protein_coding	1275	1275
CTL0298	Chromosome	complement(368138..370138)	283.459	283.459	272.53	CTL0298	2001	protein_coding	791	791
CTL0299	Chromosome	complement(370259..370762)	3943.88	3943.88	3791.82	CTL0299	504	protein_coding	2772	2772
ssb	Chromosome	371228..371701	547.635	547.635	526.521	CTL0300	474	protein_coding	362	362
CTL0301	Chromosome	372044..373543	606.163	606.163	582.792	CTL0301	1500	protein_coding	1268	1268
hct2	Chromosome	373681..374352	343.596	343.596	330.348	CTL0302	672	protein_coding	322	322
CTL0303	Chromosome	374507..375451	84.986	84.986	81.7094	CTL0303	945	protein_coding	112	112
CTL0304	Chromosome	375546..376259	239.023	239.023	229.808	CTL0304	714	protein_coding	238	238
CTL0305	Chromosome	376350..377822	1647.36	1647.36	1583.85	CTL0305	1473	protein_coding	3384	3384
CTL0306	Chromosome	complement(377881..379548)	168.95	168.95	162.436	CTL0306	1668	protein_coding	393	393
CTL0307	Chromosome	complement(379584..381275)	241.566	241.566	232.252	CTL0307	1692	protein_coding	570	570
hemN_2	Chromosome	complement(381336..382466)	417.181	417.181	401.096	CTL0308	1131	protein_coding	658	658
CTL0309	Chromosome	complement(382456..382902)	473.234	473.234	454.988	CTL0309	447	protein_coding	295	295
sucA	Chromosome	383234..385945	181.383	181.383	174.389	CTL0310	2712	protein_coding	686	686
sucB_1	Chromosome	385949..387046	156.083	156.083	150.066	CTL0311	1098	protein_coding	239	239
CTL0312	Chromosome	complement(387075..387806)	211.594	211.594	203.436	CTL0312	732	protein_coding	216	216
gcpE	Chromosome	complement(387815..389623)	317.905	317.905	305.648	CTL0313	1809	protein_coding	802	802
CTL0314	Chromosome	complement(389775..390866)	875.324	875.324	841.575	CTL0314	1092	protein_coding	1333	1333
fer	Chromosome	complement(390946..391221)	1231.49	1231.49	1184.01	CTL0315	276	protein_coding	474	474
flhA	Chromosome	391403..393220	70.997	70.997	68.2597	CTL0316	1818	protein_coding	180	180
fliA	Chromosome	393328..394089	181.62	181.62	174.618	CTL0317	762	protein_coding	193	193
tyrS	Chromosome	394248..395486	697.392	697.392	670.504	CTL0318	1239	protein_coding	1205	1205
gnd	Chromosome	395496..396938	750.364	750.364	721.433	CTL0319	1443	protein_coding	1510	1510
lepA	Chromosome	complement(396999..398807)	725.79	725.79	697.807	CTL0320	1809	protein_coding	1831	1831
CTL0321	Chromosome	complement(398993..400579)	1567.43	1567.43	1507	CTL0321	1587	protein_coding	3469	3469
CTL0322	Chromosome	complement(400930..401406)	1154.53	1154.53	1110.01	CTL0322	477	protein_coding	768	768
CTL0323	Chromosome	402067..403047	1532.09	1532.09	1473.02	CTL0323	981	protein_coding	2096	2096
CTL0324	Chromosome	403040..403819	1573.88	1573.88	1513.19	CTL0324	780	protein_coding	1712	1712
CTL0325	Chromosome	403820..405175	522.467	522.467	502.323	CTL0325	1356	protein_coding	988	988
CTL0326	Chromosome	405165..406121	702.084	702.084	675.015	CTL0326	957	protein_coding	937	937
dxr	Chromosome	406148..407287	638.443	638.443	613.828	CTL0327	1140	protein_coding	1015	1015
CTL0328	Chromosome	407483..409342	947.611	947.611	911.076	CTL0328	1860	protein_coding	2458	2458
CTL0329	Chromosome	complement(409289..410266)	500.042	500.042	480.763	CTL0329	978	protein_coding	682	682
recF	Chromosome	complement(410424..411521)	205.064	205.064	197.157	CTL0330	1098	protein_coding	314	314
dnaN	Chromosome	complement(411521..412771)	1137.22	1137.22	1093.38	CTL0331	1251	protein_coding	1984	1984
smpB	Chromosome	412901..413356	160.397	160.397	154.213	CTL0332	456	protein_coding	102	102
apbE	Chromosome	complement(413334..414284)	168.146	168.146	161.663	CTL0333	951	protein_coding	223	223
folD	Chromosome	complement(414254..415117)	269.731	269.731	259.331	CTL0334	864	protein_coding	325	325
CTL0335	Chromosome	complement(415235..415630)	315.076	315.076	302.928	CTL0335	396	protein_coding	174	174
ltuB	Chromosome	415955..416248	980.483	980.483	942.68	CTL0336	294	protein_coding	402	402
CTL0337	Chromosome	416281..416601	2452.78	2452.78	2358.21	CTL0337	321	protein_coding	1098	1098
CTL0338	Chromosome	416611..418293	148.697	148.697	142.964	CTL0338	1683	protein_coding	349	349
CTL0338A	Chromosome	418290..418772	112.831	112.831	108.481	CTL0338A	483	protein_coding	76	76
CTL0339	Chromosome	complement(418786..419871)	833.28	833.28	801.152	CTL0339	1086	protein_coding	1262	1262
CTL0340	Chromosome	complement(420042..421781)	218.006	218.006	209.6	CTL0340	1740	protein_coding	529	529
rpmB	Chromosome	complement(421901..422170)	1258.86	1258.86	1210.32	CTL0341	270	protein_coding	474	474
malQ	Chromosome	complement(422319..423902)	64.2827	64.2827	61.8043	CTL0342	1584	protein_coding	142	142
scc1	Chromosome	complement(423906..424346)	224.389	224.389	215.738	CTL0343	441	protein_coding	138	138
lcrE	Chromosome	complement(424384..425649)	1043.32	1043.32	1003.09	CTL0344	1266	protein_coding	1842	1842
lcrD	Chromosome	complement(425667..427793)	1083.19	1083.19	1041.43	CTL0345	2127	protein_coding	3213	3213
sctU	Chromosome	complement(427793..428875)	476.06	476.06	457.705	CTL0346	1083	protein_coding	719	719
CTL0347	Chromosome	429132..430232	280.054	280.054	269.257	CTL0347	1101	protein_coding	430	430
ribF	Chromosome	complement(430241..431146)	540.572	540.572	519.73	CTL0348	906	protein_coding	683	683
truB	Chromosome	complement(431103..431828)	1482.54	1482.54	1425.38	CTL0349	726	protein_coding	1501	1501
rbfA	Chromosome	complement(431866..432237)	2297.71	2297.71	2209.12	CTL0350	372	protein_coding	1192	1192
infA	Chromosome	complement(432244..434934)	2118.7	2118.7	2037.01	CTL0351	2691	protein_coding	7951	7951
nusA	Chromosome	complement(434891..436195)	2038.57	2038.57	1959.97	CTL0352	1305	protein_coding	3710	3710
rpsA	Chromosome	complement(436313..438022)	3153.43	3153.43	3031.85	CTL0353	1710	protein_coding	7520	7520
trxB	Chromosome	438267..439322	619.287	619.287	595.41	CTL0354	1056	protein_coding	912	912
acpS	Chromosome	439328..439687	254.958	254.958	245.128	CTL0355	360	protein_coding	128	128
CTL0356	Chromosome	complement(439688..440149)	428.379	428.379	411.863	CTL0356	462	protein_coding	276	276
CTL0357	Chromosome	440285..440746	305.763	305.763	293.975	CTL0357	462	protein_coding	197	197
CTL0358	Chromosome	440781..441677	322.162	322.162	309.741	CTL0358	897	protein_coding	403	403
fabI	Chromosome	complement(441667..442563)	430.881	430.881	414.268	CTL0359	897	protein_coding	539	539
CTL0360	Chromosome	442875..444845	58.9372	58.9372	56.6649	CTL0360	1971	protein_coding	162	162
CTL0361	Chromosome	complement(445045..445869)	24.3369	24.3369	23.3986	CTL0361	825	protein_coding	28	28
CTL0362	Chromosome	445916..447022	156.11	156.11	150.091	CTL0362	1107	protein_coding	241	241
CTL0363	Chromosome	447076..447831	188.752	188.752	181.475	CTL0363	756	protein_coding	199	199
CTL0364	Chromosome	complement(447844..448632)	298.097	298.097	286.604	CTL0364	789	protein_coding	328	328
hsp60_1	Chromosome	complement(448761..450395)	1667.46	1667.46	1603.17	CTL0365	1635	protein_coding	3802	3802
groES	Chromosome	complement(450434..450742)	870.23	870.23	836.678	CTL0366	309	protein_coding	375	375
pepF	Chromosome	complement(450914..452740)	503.95	503.95	484.52	CTL0367	1827	protein_coding	1284	1284
clpB	Chromosome	453042..455645	1008.69	1008.69	969.798	CTL0368	2604	protein_coding	3663	3663
CTL0369	Chromosome	455671..457131	907.503	907.503	872.514	CTL0369	1461	protein_coding	1849	1849
incD	Chromosome	457317..457799	2231.38	2231.38	2145.35	CTL0370	483	protein_coding	1503	1503
incE	Chromosome	457866..458264	2237.47	2237.47	2151.21	CTL0371	399	protein_coding	1245	1245
incF	Chromosome	458269..458583	1429.59	1429.59	1374.47	CTL0372	315	protein_coding	628	628
incG	Chromosome	458670..459173	764.021	764.021	734.563	CTL0373	504	protein_coding	537	537
incA	Chromosome	complement(459340..460080)	197.412	197.412	189.801	CTL0374	741	protein_coding	204	204
CTL0375	Chromosome	complement(460207..460482)	83.1385	83.1385	79.9331	CTL0375	276	protein_coding	32	32
araD	Chromosome	460581..461267	145.084	145.084	139.49	CTL0376	687	protein_coding	139	139
efp_2	Chromosome	461254..461811	638.68	638.68	614.056	CTL0377	558	protein_coding	497	497
accB	Chromosome	461824..462318	218.742	218.742	210.309	CTL0378	495	protein_coding	151	151
accC	Chromosome	462322..463695	411.245	411.245	395.389	CTL0379	1374	protein_coding	788	788
rplM	Chromosome	463918..464370	1576.6	1576.6	1515.82	CTL0380	453	protein_coding	996	996
rpsI	Chromosome	464396..464785	603.074	603.074	579.822	CTL0381	390	protein_coding	328	328
CTL0382	Chromosome	complement(464833..465684)	611.024	611.024	587.466	CTL0382	852	protein_coding	726	726
adk	Chromosome	complement(465780..466517)	429.464	429.464	412.906	CTL0383	738	protein_coding	442	442
CTL0384	Chromosome	466724..467368	294.61	294.61	283.251	CTL0384	645	protein_coding	265	265
CTL0385	Chromosome	467365..468066	420.844	420.844	404.618	CTL0385	702	protein_coding	412	412
CTL0386	Chromosome	complement(468069..471485)	190.547	190.547	183.2	CTL0386	3417	protein_coding	908	908
CTL0387	Chromosome	complement(471482..472759)	66.7694	66.7694	64.1951	CTL0387	1278	protein_coding	119	119
CTL0388	Chromosome	complement(472838..473641)	156.97	156.97	150.918	CTL0388	804	protein_coding	176	176
CTL0389	Chromosome	474097..474510	620.075	620.075	596.167	CTL0389	414	protein_coding	358	358
CTL0390	Chromosome	474568..475650	491.951	491.951	472.983	CTL0390	1083	protein_coding	743	743
CTL0391	Chromosome	475740..476459	1156.27	1156.27	1111.69	CTL0391	720	protein_coding	1161	1161
CTL0392	Chromosome	476478..477323	539.921	539.921	519.104	CTL0392	846	protein_coding	637	637
CTL0393	Chromosome	477301..478248	201.959	201.959	194.173	CTL0393	948	protein_coding	267	267
oppA	Chromosome	complement(478245..479525)	179.127	179.127	172.221	CTL0394	1281	protein_coding	320	320
CTL0395	Chromosome	479701..480387	508.316	508.316	488.717	CTL0395	687	protein_coding	487	487
CTL0396	Chromosome	480571..481017	798.883	798.883	768.082	CTL0396	447	protein_coding	498	498
CTL0397	Chromosome	481417..482274	3228.48	3228.48	3104.01	CTL0397	858	protein_coding	3863	3863
CTL0398	Chromosome	482276..483118	3874.56	3874.56	3725.17	CTL0398	843	protein_coding	4555	4555
CTL0399	Chromosome	483118..483984	2233.92	2233.92	2147.79	CTL0399	867	protein_coding	2701	2701
pkn1	Chromosome	484170..486014	631.954	631.954	607.589	CTL0400	1845	protein_coding	1626	1626
dnlJ	Chromosome	486025..488016	326.137	326.137	313.563	CTL0401	1992	protein_coding	906	906
CTL0402	Chromosome	488114..492463	761.083	761.083	731.739	CTL0402	4350	protein_coding	4617	4617
mhpA	Chromosome	complement(492526..494049)	454.52	454.52	436.996	CTL0403	1524	protein_coding	966	966
CTL0404	Chromosome	complement(494249..495196)	167.921	167.921	161.447	CTL0404	948	protein_coding	222	222
rpmG	Chromosome	495595..495753	798.247	798.247	767.471	CTL0405	159	protein_coding	177	177
CTL0406	Chromosome	495789..497300	451.962	451.962	434.537	CTL0406	1512	protein_coding	953	953
CTL0407	Chromosome	497305..497982	225.274	225.274	216.589	CTL0407	678	protein_coding	213	213
CTL0408	Chromosome	complement(498133..500565)	403.186	403.186	387.641	CTL0408	2433	protein_coding	1368	1368
CTL0411	Chromosome	complement(502302..503240)	25.9642	25.9642	24.9631	CTL0411	939	protein_coding	34	34
CTL0413	Chromosome	complement(503754..504959)	114.755	114.755	110.33	CTL0413	1206	protein_coding	193	193
CTL0417	Chromosome	complement(507306..508052)	66.2353	66.2353	63.6816	CTL0417	747	protein_coding	69	69
CTL0419	Chromosome	508663..510192	213.715	213.715	205.475	CTL0419	1530	protein_coding	456	456
CTL0419A	Chromosome	510245..510505	120.885	120.885	116.225	CTL0419A	261	protein_coding	44	44
trpR	Chromosome	511407..511691	296.892	296.892	285.445	CTL0422	285	protein_coding	118	118
trpB	Chromosome	512040..513218	157.524	157.524	151.451	CTL0423	1179	protein_coding	259	259
trpA	Chromosome	513211..513972	258.785	258.785	248.807	CTL0424	762	protein_coding	275	275
CTL0425	Chromosome	complement(514163..514684)	134.622	134.622	129.432	CTL0425	522	protein_coding	98	98
CTL0426	Chromosome	complement(514761..514916)	45.966	45.966	44.1938	CTL0426	156	protein_coding	10	10
oppA2	Chromosome	515293..516882	135.296	135.296	130.08	CTL0427	1590	protein_coding	300	300
dsbB	Chromosome	complement(516909..517316)	93.1487	93.1487	89.5574	CTL0428	408	protein_coding	53	53
dsbG	Chromosome	complement(517313..518029)	490.048	490.048	471.154	CTL0429	717	protein_coding	490	490
CTL0430	Chromosome	518175..519389	638.576	638.576	613.955	CTL0430	1215	protein_coding	1082	1082
CTL0431	Chromosome	complement(519391..519903)	1513.81	1513.81	1455.45	CTL0431	513	protein_coding	1083	1083
CTL0432	Chromosome	complement(520047..520739)	3180.77	3180.77	3058.13	CTL0432	693	protein_coding	3074	3074
CTL0433	Chromosome	complement(521047..521757)	541.584	541.584	520.703	CTL0433	711	protein_coding	537	537
kdsB	Chromosome	522125..522889	1176.37	1176.37	1131.01	CTL0434	765	protein_coding	1255	1255
pyrG	Chromosome	522865..524484	544.884	544.884	523.876	CTL0435	1620	protein_coding	1231	1231
CTL0436	Chromosome	524471..524917	314.42	314.42	302.297	CTL0436	447	protein_coding	196	196
zwf	Chromosome	525034..526557	921.745	921.745	886.207	CTL0437	1524	protein_coding	1959	1959
devB	Chromosome	526582..527352	478.976	478.976	460.509	CTL0438	771	protein_coding	515	515
dnaX_1	Chromosome	complement(527349..528221)	480.511	480.511	461.984	CTL0439	873	protein_coding	585	585
tdk	Chromosome	complement(528235..528846)	426.492	426.492	410.049	CTL0440	612	protein_coding	364	364
gyrA	Chromosome	complement(528848..531358)	1435.85	1435.85	1380.49	CTL0441	2511	protein_coding	5028	5028
gyrB2	Chromosome	complement(531373..533787)	1362.88	1362.88	1310.33	CTL0442	2415	protein_coding	4590	4590
CTL0443	Chromosome	complement(533790..534140)	1307.48	1307.48	1257.07	CTL0443	351	protein_coding	640	640
CTL0444	Chromosome	complement(534287..534982)	172.055	172.055	165.422	CTL0444	696	protein_coding	167	167
tgt	Chromosome	complement(535086..536204)	206.983	206.983	199.002	CTL0445	1119	protein_coding	323	323
mgtE	Chromosome	complement(536331..537743)	775.937	775.937	746.021	CTL0446	1413	protein_coding	1529	1529
CTL0447	Chromosome	complement(538183..539274)	198.967	198.967	191.296	CTL0447	1092	protein_coding	303	303
CTL0448	Chromosome	539500..539820	35.7418	35.7418	34.3637	CTL0448	321	protein_coding	16	16
gcp	Chromosome	539896..540912	232.677	232.677	223.706	CTL0449	1017	protein_coding	330	330
oppA3	Chromosome	540876..542432	267.577	267.577	257.26	CTL0450	1557	protein_coding	581	581
oppB	Chromosome	542591..543532	277.845	277.845	267.133	CTL0451	942	protein_coding	365	365
oppC	Chromosome	543564..544409	224.614	224.614	215.954	CTL0452	846	protein_coding	265	265
oppD	Chromosome	544402..545235	291.471	291.471	280.233	CTL0453	834	protein_coding	339	339
oppF	Chromosome	545250..545993	191.797	191.797	184.402	CTL0454	744	protein_coding	199	199
CTL0455	Chromosome	546305..547054	547.841	547.841	526.719	CTL0455	750	protein_coding	573	573
CTL0456	Chromosome	547084..548499	266.369	266.369	256.099	CTL0456	1416	protein_coding	526	526
pfkA	Chromosome	548519..550180	337.825	337.825	324.8	CTL0457	1662	protein_coding	783	783
CTL0458	Chromosome	550189..551037	341.22	341.22	328.064	CTL0458	849	protein_coding	404	404
pfkA_2	Chromosome	551019..552665	1862.12	1862.12	1790.32	CTL0459	1647	protein_coding	4277	4277
gseA	Chromosome	complement(552911..554206)	549.975	549.975	528.77	CTL0460	1296	protein_coding	994	994
leuS	Chromosome	complement(554203..556662)	506.613	506.613	487.08	CTL0461	2460	protein_coding	1738	1738
hemL	Chromosome	556859..558127	477.481	477.481	459.072	CTL0462	1269	protein_coding	845	845
CTL0463	Chromosome	complement(558119..558688)	368.599	368.599	354.387	CTL0463	570	protein_coding	293	293
CTL0464	Chromosome	complement(558708..559154)	559.86	559.86	538.274	CTL0464	447	protein_coding	349	349
rpiA	Chromosome	complement(559144..559872)	291.156	291.156	279.93	CTL0465	729	protein_coding	296	296
CTL0466	Chromosome	complement(559967..561610)	533.877	533.877	513.293	CTL0466	1644	protein_coding	1224	1224
dhnA	Chromosome	561914..562960	949.929	949.929	913.304	CTL0467	1047	protein_coding	1387	1387
xasA	Chromosome	562974..564374	685.848	685.848	659.405	CTL0468	1401	protein_coding	1340	1340
CTL0469	Chromosome	564468..565232	584.904	584.904	562.353	CTL0469	765	protein_coding	624	624
surE	Chromosome	565363..566214	629.54	629.54	605.268	CTL0470	852	protein_coding	748	748
ubiA	Chromosome	566326..567234	165.66	165.66	159.273	CTL0471	909	protein_coding	210	210
CTL0472	Chromosome	567231..567809	660.1	660.1	634.65	CTL0472	579	protein_coding	533	533
CTL0473	Chromosome	complement(567806..568702)	1199.11	1199.11	1152.88	CTL0473	897	protein_coding	1500	1500
CTL0474	Chromosome	complement(568992..569132)	50.856	50.856	48.8952	CTL0474	141	protein_coding	10	10
CTL0475	Chromosome	complement(569159..569545)	144.526	144.526	138.953	CTL0475	387	protein_coding	78	78
CTL0476	Chromosome	complement(569687..570493)	569.568	569.568	547.608	CTL0476	807	protein_coding	641	641
CTL0477	Chromosome	complement(570885..571328)	80.7511	80.7511	77.6377	CTL0477	444	protein_coding	50	50
CTL0477A	Chromosome	complement(571436..571804)	141.859	141.859	136.39	CTL0477A	369	protein_coding	73	73
CTL0478	Chromosome	complement(571903..572418)	133.408	133.408	128.265	CTL0478	516	protein_coding	96	96
CTL0479	Chromosome	complement(572547..572948)	162.322	162.322	156.063	CTL0479	402	protein_coding	91	91
CTL0480	Chromosome	complement(573229..573819)	270.569	270.569	260.137	CTL0480	591	protein_coding	223	223
CTL0481	Chromosome	complement(573969..574616)	107.339	107.339	103.201	CTL0481	648	protein_coding	97	97
CTL0482	Chromosome	574842..576089	103.423	103.423	99.436	CTL0482	1248	protein_coding	180	180
CTL0483	Chromosome	576273..577745	161.134	161.134	154.921	CTL0483	1473	protein_coding	331	331
incB	Chromosome	577850..578197	620.224	620.224	596.311	CTL0484	348	protein_coding	301	301
incC	Chromosome	578274..578810	325.819	325.819	313.257	CTL0485	537	protein_coding	244	244
CTL0486	Chromosome	578868..581654	173.157	173.157	166.481	CTL0486	2787	protein_coding	673	673
CTL0487	Chromosome	581683..582096	299.645	299.645	288.092	CTL0487	414	protein_coding	173	173
acpP	Chromosome	complement(582157..582390)	3232.94	3232.94	3108.29	CTL0488	234	protein_coding	1055	1055
fabG	Chromosome	complement(582759..583505)	1816.19	1816.19	1746.17	CTL0489	747	protein_coding	1892	1892
fabD	Chromosome	complement(583502..584428)	1355.24	1355.24	1302.99	CTL0490	927	protein_coding	1752	1752
fabH	Chromosome	complement(584445..585428)	1875.02	1875.02	1802.73	CTL0491	984	protein_coding	2573	2573
recR	Chromosome	585566..586168	139.133	139.133	133.769	CTL0492	603	protein_coding	117	117
CTL0493	Chromosome	586542..588920	1707.52	1707.52	1641.69	CTL0493	2379	protein_coding	5665	5665
ompH	Chromosome	588987..589508	931.366	931.366	895.457	CTL0494	522	protein_coding	678	678
lpxD	Chromosome	589536..590600	1222.05	1222.05	1174.93	CTL0495	1065	protein_coding	1815	1815
CTL0496	Chromosome	complement(590597..591793)	230.037	230.037	221.168	CTL0496	1197	protein_coding	384	384
pdhA	Chromosome	592015..593037	391.129	391.129	376.049	CTL0497	1023	protein_coding	558	558
pdhB	Chromosome	593030..594016	422.105	422.105	405.83	CTL0498	987	protein_coding	581	581
pdhC	Chromosome	594021..595310	359.647	359.647	345.78	CTL0499	1290	protein_coding	647	647
glgP	Chromosome	complement(595337..597781)	602.984	602.984	579.735	CTL0500	2445	protein_coding	2056	2056
CTL0500A	Chromosome	597937..598287	382.028	382.028	367.299	CTL0500A	351	protein_coding	187	187
dnaA	Chromosome	complement(598341..599711)	546.04	546.04	524.987	CTL0501	1371	protein_coding	1044	1044
oxaA	Chromosome	complement(599788..602151)	1136.57	1136.57	1092.75	CTL0503	2364	protein_coding	3747	3747
lgt	Chromosome	complement(602461..603279)	173.357	173.357	166.674	CTL0504	819	protein_coding	198	198
CTL0505	Chromosome	603530..604177	1251.55	1251.55	1203.3	CTL0505	648	protein_coding	1131	1131
CTL0506	Chromosome	604181..604951	802.634	802.634	771.688	CTL0506	771	protein_coding	863	863
CTL0507	Chromosome	complement(605159..605542)	293.177	293.177	281.873	CTL0507	384	protein_coding	157	157
CTL0508	Chromosome	605731..606975	163.572	163.572	157.266	CTL0508	1245	protein_coding	284	284
CTL0509	Chromosome	606965..608179	364.141	364.141	350.102	CTL0509	1215	protein_coding	617	617
CTL0510	Chromosome	complement(608183..609307)	734.279	734.279	705.969	CTL0510	1125	protein_coding	1152	1152
CTL0511	Chromosome	complement(609313..610059)	864.899	864.899	831.553	CTL0511	747	protein_coding	901	901
CTL0512	Chromosome	610378..610869	673.346	673.346	647.385	CTL0512	492	protein_coding	462	462
dnaQ	Chromosome	610878..611576	705.785	705.785	678.573	CTL0513	699	protein_coding	688	688
CTL0514	Chromosome	611573..612343	334.818	334.818	321.909	CTL0514	771	protein_coding	360	360
CTL0515	Chromosome	612336..612926	339.728	339.728	326.63	CTL0515	591	protein_coding	280	280
CTL0516	Chromosome	complement(612947..614887)	402.313	402.313	386.801	CTL0516	1941	protein_coding	1089	1089
accA	Chromosome	complement(614853..615827)	848.716	848.716	815.994	CTL0517	975	protein_coding	1154	1154
CTL0518	Chromosome	complement(615960..617141)	935.466	935.466	899.399	CTL0518	1182	protein_coding	1542	1542
ihfA	Chromosome	complement(617259..617561)	4929.56	4929.56	4739.5	CTL0519	303	protein_coding	2083	2083
amiA	Chromosome	complement(617781..618560)	1481.02	1481.02	1423.92	CTL0520	780	protein_coding	1611	1611
murE	Chromosome	complement(618475..619926)	1433.15	1433.15	1377.9	CTL0521	1452	protein_coding	2902	2902
pbp	Chromosome	complement(620249..622192)	247.507	247.507	237.964	CTL0522	1944	protein_coding	671	671
CTL0523	Chromosome	complement(622179..622466)	443.189	443.189	426.102	CTL0523	288	protein_coding	178	178
mraW	Chromosome	complement(622466..623368)	418.489	418.489	402.354	CTL0524	903	protein_coding	527	527
CTL0525	Chromosome	623646..624212	1037.03	1037.03	997.049	CTL0525	567	protein_coding	820	820
CTL0526	Chromosome	624219..624638	367.071	367.071	352.919	CTL0526	420	protein_coding	215	215
dnaA2	Chromosome	624880..626247	962.907	962.907	925.782	CTL0527	1368	protein_coding	1837	1837
CTL0528	Chromosome	626299..626883	563.85	563.85	542.11	CTL0528	585	protein_coding	460	460
CTL0529	Chromosome	complement(626855..627514)	393.302	393.302	378.138	CTL0529	660	protein_coding	362	362
nqrB	Chromosome	627516..629027	700.471	700.471	673.464	CTL0530	1512	protein_coding	1477	1477
nqrC	Chromosome	629031..629981	340.815	340.815	327.675	CTL0531	951	protein_coding	452	452
nqrD	Chromosome	629971..630612	325.027	325.027	312.495	CTL0532	642	protein_coding	291	291
nqrE	Chromosome	630618..631352	482.924	482.924	464.305	CTL0533	735	protein_coding	495	495
gcsH	Chromosome	complement(631376..631729)	433.483	433.483	416.77	CTL0534	354	protein_coding	214	214
CTL0535	Chromosome	complement(631749..633821)	629.555	629.555	605.282	CTL0535	2073	protein_coding	1820	1820
CTL0536	Chromosome	complement(634016..635440)	175.619	175.619	168.848	CTL0536	1425	protein_coding	349	349
lplA_1	Chromosome	complement(635446..636165)	134.451	134.451	129.267	CTL0537	720	protein_coding	135	135
clpC	Chromosome	636430..638994	1502.35	1502.35	1444.43	CTL0538	2565	protein_coding	5374	5374
trmU	Chromosome	complement(638975..640051)	522.655	522.655	502.504	CTL0539	1077	protein_coding	785	785
CTL0540	Chromosome	640283..641977	880.367	880.367	846.424	CTL0540	1695	protein_coding	2081	2081
CTL0541	Chromosome	complement(642064..643209)	2506.61	2506.61	2409.97	CTL0541	1146	protein_coding	4006	4006
CTL0542	Chromosome	complement(643267..643944)	857.734	857.734	824.663	CTL0542	678	protein_coding	811	811
ptsN_2	Chromosome	complement(643947..644423)	1485.25	1485.25	1427.99	CTL0543	477	protein_coding	988	988
dut	Chromosome	complement(644425..644862)	1520.91	1520.91	1462.27	CTL0544	438	protein_coding	929	929
accD	Chromosome	complement(644899..645825)	1080.63	1080.63	1038.97	CTL0545	927	protein_coding	1397	1397
sodM	Chromosome	complement(645896..646516)	1212.44	1212.44	1165.69	CTL0546	621	protein_coding	1050	1050
mrsA	Chromosome	complement(646648..648429)	992.308	992.308	954.05	CTL0547	1782	protein_coding	2466	2466
CTL0548	Chromosome	complement(648581..649048)	559.253	559.253	537.691	CTL0548	468	protein_coding	365	365
rnc	Chromosome	649157..649852	316.294	316.294	304.099	CTL0549	696	protein_coding	307	307
radA	Chromosome	649836..651200	355.645	355.645	341.933	CTL0550	1365	protein_coding	677	677
hemC	Chromosome	651244..651903	318.335	318.335	306.062	CTL0551	660	protein_coding	293	293
pknD	Chromosome	complement(652698..655502)	306.256	306.256	294.449	CTL0553	2805	protein_coding	1198	1198
valS	Chromosome	complement(655517..658336)	623.24	623.24	599.211	CTL0554	2820	protein_coding	2451	2451
CTL0555	Chromosome	complement(658463..658978)	522.516	522.516	502.37	CTL0555	516	protein_coding	376	376
atpK	Chromosome	complement(658899..659324)	380.417	380.417	365.75	CTL0556	426	protein_coding	226	226
atpI	Chromosome	complement(659386..661335)	316.246	316.246	304.053	CTL0557	1950	protein_coding	860	860
atpD	Chromosome	complement(661341..661952)	356.191	356.191	342.458	CTL0558	612	protein_coding	304	304
atpB	Chromosome	complement(661937..663253)	500.37	500.37	481.078	CTL0559	1317	protein_coding	919	919
atpA	Chromosome	complement(663256..665031)	304.432	304.432	292.694	CTL0560	1776	protein_coding	754	754
CTL0561	Chromosome	complement(665025..665825)	421.648	421.648	405.391	CTL0561	801	protein_coding	471	471
atpE	Chromosome	complement(665992..666618)	440.306	440.306	423.33	CTL0562	627	protein_coding	385	385
CTL0563	Chromosome	666727..667437	718.078	718.078	690.392	CTL0563	711	protein_coding	712	712
CTL0564	Chromosome	complement(667445..667816)	2103.02	2103.02	2021.94	CTL0564	372	protein_coding	1091	1091
tal	Chromosome	complement(667861..668844)	3136.45	3136.45	3015.52	CTL0565	984	protein_coding	4304	4304
rpoC	Chromosome	complement(668956..673146)	2741.15	2741.15	2635.47	CTL0566	4191	protein_coding	16021	16021
rpoB	Chromosome	complement(673171..676929)	2982.73	2982.73	2867.73	CTL0567	3759	protein_coding	15636	15636
rplL	Chromosome	complement(677290..677682)	3561.63	3561.63	3424.31	CTL0568	393	protein_coding	1952	1952
rplJ	Chromosome	complement(677714..678232)	2608.53	2608.53	2507.96	CTL0569	519	protein_coding	1888	1888
rplA	Chromosome	complement(678254..678952)	2468.2	2468.2	2373.03	CTL0570	699	protein_coding	2406	2406
rplK	Chromosome	complement(678975..679400)	3048.39	3048.39	2930.86	CTL0571	426	protein_coding	1811	1811
nusG	Chromosome	complement(679506..680054)	914.296	914.296	879.045	CTL0572	549	protein_coding	700	700
secE	Chromosome	complement(680058..680306)	169.908	169.908	163.357	CTL0573	249	protein_coding	59	59
tufA	Chromosome	complement(680449..681633)	3256.77	3256.77	3131.2	CTL0574	1185	protein_coding	5382	5382
infA2	Chromosome	complement(681981..682202)	597.558	597.558	574.519	CTL0575	222	protein_coding	185	185
CTL0576	Chromosome	682615..683526	776.825	776.825	746.875	CTL0576	912	protein_coding	988	988
CTL0577	Chromosome	683523..683969	248.648	248.648	239.062	CTL0577	447	protein_coding	155	155
CTL0580	Chromosome	complement(686181..686363)	282.126	282.126	271.248	CTL0580	183	protein_coding	72	72
trpC	Chromosome	complement(687086..687712)	623.29	623.29	599.259	CTL0581	627	protein_coding	545	545
tpiS	Chromosome	687908..688732	551.926	551.926	530.647	CTL0582	825	protein_coding	635	635
xseA	Chromosome	688746..690296	266.763	266.763	256.478	CTL0583	1551	protein_coding	577	577
xseB	Chromosome	690280..690498	1447.24	1447.24	1391.44	CTL0583A	219	protein_coding	442	442
CTL0584	Chromosome	690505..690777	1271.29	1271.29	1222.27	CTL0584	273	protein_coding	484	484
dxs	Chromosome	690774..692696	398.621	398.621	383.252	CTL0585	1923	protein_coding	1069	1069
pykF	Chromosome	692793..694250	633.461	633.461	609.037	CTL0586	1458	protein_coding	1288	1288
uvrA	Chromosome	694273..699633	121.852	121.852	117.154	CTL0587	5361	protein_coding	911	911
dnaX_2	Chromosome	699851..701251	265.638	265.638	255.396	CTL0588	1401	protein_coding	519	519
CTL0589	Chromosome	701244..701534	381.944	381.944	367.218	CTL0589	291	protein_coding	155	155
ptsI	Chromosome	complement(701544..703259)	472.614	472.614	454.392	CTL0590	1716	protein_coding	1131	1131
ptsH	Chromosome	complement(703259..703588)	306.384	306.384	294.572	CTL0591	330	protein_coding	141	141
CTL0592	Chromosome	complement(703726..704187)	252.992	252.992	243.238	CTL0592	462	protein_coding	163	163
CTL0592A	Chromosome	complement(704244..704426)	364.412	364.412	350.362	CTL0592A	183	protein_coding	93	93
CTL0593	Chromosome	704471..706000	46.8673	46.8673	45.0603	CTL0593	1530	protein_coding	100	100
CTL0594	Chromosome	complement(706072..708108)	787.474	787.474	757.113	CTL0594	2037	protein_coding	2237	2237
dnaJ	Chromosome	complement(708143..709321)	1553.95	1553.95	1494.04	CTL0595	1179	protein_coding	2555	2555
rpsU	Chromosome	complement(709350..709526)	4590.06	4590.06	4413.08	CTL0596	177	protein_coding	1133	1133
CTL0597	Chromosome	complement(709724..710356)	329.648	329.648	316.938	CTL0597	633	protein_coding	291	291
lon	Chromosome	710666..713125	893.713	893.713	859.256	CTL0598	2460	protein_coding	3066	3066
CTL0599	Chromosome	713227..713592	82.2867	82.2867	79.1141	CTL0599	366	protein_coding	42	42
CTL0600	Chromosome	713935..714849	190.435	190.435	183.093	CTL0600	915	protein_coding	243	243
xerC	Chromosome	714911..715858	40.8457	40.8457	39.2709	CTL0601	948	protein_coding	54	54
CTL0602	Chromosome	715912..717501	2708.18	2708.18	2603.76	CTL0602	1590	protein_coding	6005	6005
CTL0603	Chromosome	717537..718127	975.506	975.506	937.895	CTL0603	591	protein_coding	804	804
CTL0604	Chromosome	718109..719809	348.628	348.628	335.187	CTL0604	1701	protein_coding	827	827
CTL0605	Chromosome	719816..721918	246.184	246.184	236.692	CTL0605	2103	protein_coding	722	722
secG	Chromosome	complement(721992..722300)	324.886	324.886	312.36	CTL0606	309	protein_coding	140	140
def	Chromosome	complement(722456..723001)	921.947	921.947	886.401	CTL0607	546	protein_coding	702	702
ksgA	Chromosome	complement(723276..724109)	1612.98	1612.98	1550.79	CTL0608	834	protein_coding	1876	1876
CTL0609	Chromosome	complement(724125..725186)	2082.34	2082.34	2002.05	CTL0609	1062	protein_coding	3084	3084
CTL0610	Chromosome	complement(725491..727605)	110.866	110.866	106.592	CTL0610	2115	protein_coding	327	327
CTL0611A	Chromosome	728062..728394	590.021	590.021	567.273	CTL0611A	333	protein_coding	274	274
CTL0613	Chromosome	complement(729014..729604)	2183.97	2183.97	2099.76	CTL0613	591	protein_coding	1800	1800
CTL0614	Chromosome	complement(729856..730482)	243.598	243.598	234.206	CTL0614	627	protein_coding	213	213
dapA	Chromosome	complement(730644..731504)	2915.75	2915.75	2803.33	CTL0615	861	protein_coding	3501	3501
lysC	Chromosome	complement(731514..732809)	3602.5	3602.5	3463.6	CTL0616	1296	protein_coding	6511	6511
asd	Chromosome	complement(732802..733806)	1704.56	1704.56	1638.84	CTL0617	1005	protein_coding	2389	2389
dapB	Chromosome	complement(733816..734577)	1704.22	1704.22	1638.51	CTL0618	762	protein_coding	1811	1811
CTL0619	Chromosome	complement(734754..736481)	348.99	348.99	335.535	CTL0619	1728	protein_coding	841	841
aroA	Chromosome	736651..737973	282.383	282.383	271.496	CTL0620	1323	protein_coding	521	521
aroL	Chromosome	737915..738469	594.328	594.328	571.413	CTL0621	555	protein_coding	460	460
aroC	Chromosome	738462..739535	163.577	163.577	157.271	CTL0622	1074	protein_coding	245	245
aroB	Chromosome	739532..740653	88.1957	88.1957	84.7953	CTL0623	1122	protein_coding	138	138
aroE	Chromosome	740634..742076	98.889	98.889	95.0763	CTL0624	1443	protein_coding	199	199
CTL0625	Chromosome	742118..742903	158.741	158.741	152.62	CTL0625	786	protein_coding	174	174
CTL0626	Chromosome	743044..744372	791.528	791.528	761.011	CTL0626	1329	protein_coding	1467	1467
CTL0628	Chromosome	745044..746495	648.424	648.424	623.424	CTL0628	1452	protein_coding	1313	1313
CTL0629	Chromosome	746667..747725	685.922	685.922	659.476	CTL0629	1059	protein_coding	1013	1013
mdhC	Chromosome	complement(747767..748747)	1007.99	1007.99	969.127	CTL0630	981	protein_coding	1379	1379
ltuA	Chromosome	complement(748937..749077)	86.4552	86.4552	83.1219	CTL0631	141	protein_coding	17	17
pgi	Chromosome	complement(749192..750769)	578.018	578.018	555.732	CTL0633	1578	protein_coding	1272	1272
CTL0634	Chromosome	complement(750882..752225)	594.357	594.357	571.441	CTL0634	1344	protein_coding	1114	1114
phnP	Chromosome	complement(752238..753038)	799.43	799.43	768.607	CTL0635	801	protein_coding	893	893
artJ	Chromosome	complement(753067..753840)	1116.37	1116.37	1073.33	CTL0636	774	protein_coding	1205	1205
aroG	Chromosome	complement(753909..754745)	367.53	367.53	353.36	CTL0637	837	protein_coding	429	429
CTL0638	Chromosome	complement(754882..755073)	2393.97	2393.97	2301.67	CTL0638	192	protein_coding	641	641
CTL0639	Chromosome	755256..755987	156.737	156.737	150.693	CTL0639	732	protein_coding	160	160
CTL0640	Chromosome	complement(755998..757617)	304.976	304.976	293.217	CTL0640	1620	protein_coding	689	689
CTL0641	Chromosome	complement(757632..757967)	723.472	723.472	695.578	CTL0641	336	protein_coding	339	339
CTL0642	Chromosome	complement(757964..758833)	1329.46	1329.46	1278.21	CTL0642	870	protein_coding	1613	1613
CTL0643	Chromosome	759120..761195	309.141	309.141	297.222	CTL0643	2076	protein_coding	895	895
CTL0644	Chromosome	complement(761209..761556)	331.748	331.748	318.957	CTL0644	348	protein_coding	161	161
CTL0645	Chromosome	761738..762964	171.816	171.816	165.192	CTL0645	1227	protein_coding	294	294
dapL	Chromosome	763072..764256	253.546	253.546	243.771	CTL0646	1185	protein_coding	419	419
CTL0647	Chromosome	764264..765271	93.1906	93.1906	89.5976	CTL0647	1008	protein_coding	131	131
CTL0648	Chromosome	complement(765280..766410)	80.5197	80.5197	77.4153	CTL0648	1131	protein_coding	127	127
proS	Chromosome	766611..768356	751.157	751.157	722.196	CTL0649	1746	protein_coding	1829	1829
CTL0650	Chromosome	768425..769603	868.512	868.512	835.026	CTL0650	1179	protein_coding	1428	1428
grpE	Chromosome	769600..770172	738.344	738.344	709.877	CTL0651	573	protein_coding	590	590
dnaK	Chromosome	770198..772180	1277.92	1277.92	1228.65	CTL0652	1983	protein_coding	3534	3534
vacB	Chromosome	772473..774557	1171.04	1171.04	1125.89	CTL0654	2085	protein_coding	3405	3405
CTL0655	Chromosome	774813..775577	1884.07	1884.07	1811.42	CTL0655	765	protein_coding	2010	2010
CTL0656	Chromosome	complement(776000..776986)	902.331	902.331	867.541	CTL0656	987	protein_coding	1242	1242
sucB_2	Chromosome	complement(777018..778184)	714.612	714.612	687.06	CTL0657	1167	protein_coding	1163	1163
gltT	Chromosome	complement(778430..779668)	2125.16	2125.16	2043.23	CTL0658	1239	protein_coding	3672	3672
CTL0659	Chromosome	complement(779665..780774)	4571.16	4571.16	4394.91	CTL0659	1110	protein_coding	7076	7076
CTL0660	Chromosome	complement(780940..781749)	491.325	491.325	472.382	CTL0660	810	protein_coding	555	555
CTL0661	Chromosome	complement(781737..782564)	661.644	661.644	636.134	CTL0661	828	protein_coding	764	764
ribC	Chromosome	complement(782561..783160)	1350.48	1350.48	1298.41	CTL0662	600	protein_coding	1130	1130
CTL0663	Chromosome	783553..784017	1511.24	1511.24	1452.98	CTL0663	465	protein_coding	980	980
dksA	Chromosome	784031..784405	1397.81	1397.81	1343.91	CTL0664	375	protein_coding	731	731
lspA	Chromosome	784411..784914	610.363	610.363	586.83	CTL0665	504	protein_coding	429	429
CTL0666	Chromosome	785016..786377	438.034	438.034	421.145	CTL0666	1362	protein_coding	832	832
pcnB_2	Chromosome	786593..787870	352.363	352.363	338.777	CTL0667	1278	protein_coding	628	628
lpxB	Chromosome	787931..789754	180.447	180.447	173.49	CTL0668	1824	protein_coding	459	459
pmpA	Chromosome	789861..792788	333.8	333.8	320.93	CTL0669	2928	protein_coding	1363	1363
pmpB	Chromosome	792927..798176	726.494	726.494	698.484	CTL0670	5250	protein_coding	5319	5319
pmpC	Chromosome	798351..803675	2637.87	2637.87	2536.17	CTL0671	5325	protein_coding	19589	19589
CTL0672	Chromosome	804228..805058	255.418	255.418	245.571	CTL0672	831	protein_coding	296	296
CTL0673	Chromosome	805055..805765	267.262	267.262	256.958	CTL0673	711	protein_coding	265	265
CTL0674	Chromosome	805756..806637	663.411	663.411	637.833	CTL0674	882	protein_coding	816	816
CTL0675	Chromosome	complement(806553..807560)	310.161	310.161	298.203	CTL0675	1008	protein_coding	436	436
rpmA	Chromosome	complement(807650..807901)	392.681	392.681	377.541	CTL0676	252	protein_coding	138	138
rplU	Chromosome	complement(807932..808255)	1713	1713	1646.95	CTL0677	324	protein_coding	774	774
CTL0678	Chromosome	808805..809506	629.223	629.223	604.963	CTL0678	702	protein_coding	616	616
CTL0679	Chromosome	809691..809852	1814.81	1814.81	1744.84	CTL0679	162	protein_coding	410	410
CTL0680	Chromosome	809869..810030	1172.98	1172.98	1127.76	CTL0680	162	protein_coding	265	265
CTL0681	Chromosome	810043..810528	789.367	789.367	758.932	CTL0681	486	protein_coding	535	535
CTL0682	Chromosome	810661..811770	193.157	193.157	185.709	CTL0682	1110	protein_coding	299	299
rsbV	Chromosome	811959..812309	574.064	574.064	551.931	CTL0683	351	protein_coding	281	281
CTL0684	Chromosome	812487..814352	420.02	420.02	403.826	CTL0684	1866	protein_coding	1093	1093
CTL0685	Chromosome	814549..815658	346.907	346.907	333.532	CTL0685	1110	protein_coding	537	537
CTL0686	Chromosome	815631..816452	596.686	596.686	573.68	CTL0686	822	protein_coding	684	684
ubiE	Chromosome	816388..817077	1064.17	1064.17	1023.14	CTL0687	690	protein_coding	1024	1024
CTL0688	Chromosome	complement(817103..818092)	2913.91	2913.91	2801.56	CTL0688	990	protein_coding	4023	4023
dapF	Chromosome	complement(818153..818980)	830.519	830.519	798.498	CTL0689	828	protein_coding	959	959
clpP_2	Chromosome	complement(818949..819527)	2275.05	2275.05	2187.34	CTL0690	579	protein_coding	1837	1837
glyA	Chromosome	complement(819539..821032)	520.763	520.763	500.685	CTL0691	1494	protein_coding	1085	1085
CTL0692	Chromosome	821396..822067	92.8349	92.8349	89.2556	CTL0692	672	protein_coding	87	87
ispF	Chromosome	822170..822706	480.717	480.717	462.183	CTL0693	537	protein_coding	360	360
CTL0694	Chromosome	complement(822703..823755)	849.179	849.179	816.439	CTL0694	1053	protein_coding	1247	1247
rpsJ	Chromosome	complement(823772..824089)	4791.74	4791.74	4606.99	CTL0695	318	protein_coding	2125	2125
fusA	Chromosome	complement(824097..826181)	3290.61	3290.61	3163.74	CTL0696	2085	protein_coding	9568	9568
rpsG	Chromosome	complement(826223..826696)	3129.99	3129.99	3009.32	CTL0697	474	protein_coding	2069	2069
rpsL	Chromosome	complement(826746..827135)	2309.33	2309.33	2220.29	CTL0698	390	protein_coding	1256	1256
CTL0699	Chromosome	827377..827715	158.644	158.644	152.527	CTL0699	339	protein_coding	75	75
tsp	Chromosome	827873..829822	124.66	124.66	119.853	CTL0700	1950	protein_coding	339	339
crpA	Chromosome	complement(829929..830381)	242.189	242.189	232.851	CTL0701	453	protein_coding	153	153
omcB	Chromosome	complement(830559..832220)	7526.21	7526.21	7236.03	CTL0702	1662	protein_coding	17444	17444
omcA	Chromosome	complement(832367..832633)	3668.6	3668.6	3527.16	CTL0703	267	protein_coding	1366	1366
CTL0704	Chromosome	832970..833194	251.771	251.771	242.064	CTL0704	225	protein_coding	79	79
gltX	Chromosome	complement(833191..834711)	847.189	847.189	814.525	CTL0705	1521	protein_coding	1797	1797
euo	Chromosome	complement(834982..835533)	571.577	571.577	549.54	CTL0706	552	protein_coding	440	440
recJ	Chromosome	complement(835937..837691)	912.783	912.783	877.59	CTL0707	1755	protein_coding	2234	2234
secF	Chromosome	complement(837809..842011)	865.499	865.499	832.13	CTL0708	4203	protein_coding	5073	5073
CTL0709	Chromosome	complement(842431..842763)	618.015	618.015	594.187	CTL0709	333	protein_coding	287	287
uppS	Chromosome	843225..843986	457.344	457.344	439.711	CTL0710	762	protein_coding	486	486
cdsA	Chromosome	843992..844909	304.637	304.637	292.892	CTL0711	918	protein_coding	390	390
cmk	Chromosome	844906..845556	312.823	312.823	300.762	CTL0712	651	protein_coding	284	284
plsC	Chromosome	845553..846203	447.205	447.205	429.963	CTL0713	651	protein_coding	406	406
argS	Chromosome	846218..847909	414.9	414.9	398.904	CTL0714	1692	protein_coding	979	979
murA	Chromosome	complement(847947..849281)	709.013	709.013	681.676	CTL0715	1335	protein_coding	1320	1320
tarp	Chromosome	849494..852511	365.9	365.9	351.793	CTL0716	3018	protein_coding	1540	1540
CTL0717	Chromosome	complement(852563..853279)	1270.12	1270.12	1221.15	CTL0717	717	protein_coding	1270	1270
CTL0718	Chromosome	complement(853462..853965)	433.941	433.941	417.21	CTL0718	504	protein_coding	305	305
prfB	Chromosome	complement(853962..855069)	335.236	335.236	322.311	CTL0719	1108	protein_coding	518	518
CTL0720	Chromosome	855389..855649	2807.84	2807.84	2699.58	CTL0720	261	protein_coding	1022	1022
CTL0721	Chromosome	855707..856696	817.749	817.749	786.22	CTL0721	990	protein_coding	1129	1129
ispD	Chromosome	856686..857345	420.464	420.464	404.252	CTL0722	660	protein_coding	387	387
truA	Chromosome	857354..858157	257.753	257.753	247.815	CTL0723	804	protein_coding	289	289
CTL0724	Chromosome	complement(858109..858783)	416.431	416.431	400.376	CTL0724	675	protein_coding	392	392
CTL0725	Chromosome	858876..859517	41.3264	41.3264	39.7331	CTL0725	642	protein_coding	37	37
CTL0726	Chromosome	859811..860140	2023.01	2023.01	1945.01	CTL0726	330	protein_coding	931	931
atoS	Chromosome	860118..861176	557.269	557.269	535.784	CTL0727	1059	protein_coding	823	823
atoC	Chromosome	861219..862379	134.644	134.644	129.452	CTL0728	1161	protein_coding	218	218
CTL0729	Chromosome	862606..863142	117.509	117.509	112.978	CTL0729	537	protein_coding	88	88
recO	Chromosome	863112..863843	96.0011	96.0011	92.2998	CTL0730	732	protein_coding	98	98
CTL0731	Chromosome	complement(863840..864442)	398.372	398.372	383.013	CTL0731	603	protein_coding	335	335
CTL0733	Chromosome	864920..865714	246.239	246.239	236.745	CTL0733	795	protein_coding	273	273
CTL0734	Chromosome	865720..866034	127.479	127.479	122.564	CTL0734	315	protein_coding	56	56
CTL0735	Chromosome	complement(865973..866902)	107.175	107.175	103.043	CTL0735	930	protein_coding	139	139
pheT	Chromosome	866990..869362	226.634	226.634	217.896	CTL0736	2373	protein_coding	750	750
CTL0737	Chromosome	869359..870324	890.77	890.77	856.426	CTL0737	966	protein_coding	1200	1200
CTL0738	Chromosome	870343..870855	410.952	410.952	395.108	CTL0738	513	protein_coding	294	294
oppC2	Chromosome	complement(870852..872588)	1067.97	1067.97	1026.79	CTL0739	1737	protein_coding	2587	2587
oppB2	Chromosome	complement(872590..874005)	1261.96	1261.96	1213.31	CTL0740	1416	protein_coding	2492	2492
oppA4	Chromosome	complement(874050..876140)	1552.79	1552.79	1492.92	CTL0741	2091	protein_coding	4528	4528
CTL0742	Chromosome	complement(876746..877477)	197.88	197.88	190.251	CTL0742	732	protein_coding	202	202
CTL0743	Chromosome	complement(877639..878292)	547.122	547.122	526.027	CTL0743	654	protein_coding	499	499
CTL0744	Chromosome	878760..879125	111.675	111.675	107.369	CTL0744	366	protein_coding	57	57
CTL0745	Chromosome	complement(879104..880102)	437.132	437.132	420.279	CTL0745	999	protein_coding	609	609
hemZ	Chromosome	complement(880259..881203)	593.385	593.385	570.506	CTL0746	945	protein_coding	782	782
fliY	Chromosome	complement(881225..882010)	622.19	622.19	598.201	CTL0747	786	protein_coding	682	682
CTL0748	Chromosome	complement(882056..882628)	183.96	183.96	176.868	CTL0748	573	protein_coding	147	147
CTL0749	Chromosome	complement(882625..883359)	264.389	264.389	254.195	CTL0749	735	protein_coding	271	271
glgC	Chromosome	complement(883448..884773)	381.788	381.788	367.068	CTL0750	1326	protein_coding	706	706
CTL0751	Chromosome	884965..885216	318.698	318.698	306.41	CTL0751	252	protein_coding	112	112
rho	Chromosome	complement(885226..886620)	2513.08	2513.08	2416.19	CTL0752	1395	protein_coding	4889	4889
CTL0753	Chromosome	complement(886617..887225)	3700.74	3700.74	3558.05	CTL0753	609	protein_coding	3143	3143
polA	Chromosome	complement(887219..889819)	1189.88	1189.88	1144	CTL0754	2601	protein_coding	4316	4316
sohB	Chromosome	complement(889836..890831)	802.744	802.744	771.793	CTL0755	996	protein_coding	1115	1115
CTL0756	Chromosome	complement(890971..892593)	373.336	373.336	358.942	CTL0756	1623	protein_coding	845	845
pgsA_2	Chromosome	complement(892805..893311)	1482.23	1482.23	1425.08	CTL0757	507	protein_coding	1048	1048
CTL0758	Chromosome	complement(893707..893856)	4.78046	4.78046	4.59615	CTL0758	150	protein_coding	1	1
dnaB	Chromosome	893825..895243	399.214	399.214	383.822	CTL0759	1419	protein_coding	790	790
gidA	Chromosome	895538..897370	1600.4	1600.4	1538.7	CTL0760	1833	protein_coding	4091	4091
lplA_2	Chromosome	897360..898061	505.626	505.626	486.131	CTL0761	702	protein_coding	495	495
ndk	Chromosome	complement(898118..898543)	2290.92	2290.92	2202.59	CTL0762	426	protein_coding	1361	1361
ruvA	Chromosome	complement(898703..899305)	801.501	801.501	770.598	CTL0763	603	protein_coding	674	674
ruvC	Chromosome	complement(899325..899837)	2235.08	2235.08	2148.9	CTL0764	513	protein_coding	1599	1599
CTL0765	Chromosome	complement(899945..900394)	4519.13	4519.13	4344.89	CTL0765	450	protein_coding	2836	2836
CTL0766	Chromosome	complement(900786..901652)	1800.53	1800.53	1731.11	CTL0766	867	protein_coding	2177	2177
gapA	Chromosome	complement(901663..902667)	2365.26	2365.26	2274.07	CTL0767	1005	protein_coding	3315	3315
rplQ	Chromosome	complement(902711..903136)	2691.54	2691.54	2587.76	CTL0768	426	protein_coding	1599	1599
rpoA	Chromosome	complement(903145..904278)	2398.45	2398.45	2305.98	CTL0769	1134	protein_coding	3793	3793
rpsK	Chromosome	complement(904299..904697)	3754.28	3754.28	3609.53	CTL0770	399	protein_coding	2089	2089
rpsM	Chromosome	complement(904719..905087)	4152.78	4152.78	3992.67	CTL0771	369	protein_coding	2137	2137
secY	Chromosome	complement(905143..906516)	2542.62	2542.62	2444.59	CTL0772	1374	protein_coding	4872	4872
rplO	Chromosome	complement(906539..906973)	2772.67	2772.67	2665.77	CTL0773	435	protein_coding	1682	1682
rpsE	Chromosome	complement(906966..907463)	2637.89	2637.89	2536.19	CTL0774	498	protein_coding	1832	1832
rplR	Chromosome	complement(907478..907849)	715.142	715.142	687.569	CTL0775	372	protein_coding	371	371
rplF	Chromosome	complement(907871..908422)	1777.09	1777.09	1708.57	CTL0776	552	protein_coding	1368	1368
rpsH	Chromosome	complement(908450..908851)	1402.03	1402.03	1347.98	CTL0777	402	protein_coding	786	786
rplE	Chromosome	complement(908869..909411)	2818.1	2818.1	2709.44	CTL0778	543	protein_coding	2134	2134
rplX	Chromosome	complement(909413..909748)	1109.75	1109.75	1066.96	CTL0779	336	protein_coding	520	520
rplN	Chromosome	complement(909761..910129)	2244.49	2244.49	2157.95	CTL0780	369	protein_coding	1155	1155
rpsQ	Chromosome	complement(910146..910397)	466.664	466.664	448.672	CTL0781	252	protein_coding	164	164
rpmC	Chromosome	complement(910390..910608)	520.612	520.612	500.54	CTL0782	219	protein_coding	159	159
rplP	Chromosome	complement(910610..911026)	510.719	510.719	491.028	CTL0783	417	protein_coding	297	297
rpsC	Chromosome	complement(911059..911733)	1968.49	1968.49	1892.59	CTL0784	675	protein_coding	1853	1853
rplV	Chromosome	complement(911743..912078)	2332.61	2332.61	2242.68	CTL0785	336	protein_coding	1093	1093
rpsS	Chromosome	complement(912097..912363)	4909.37	4909.37	4720.09	CTL0786	267	protein_coding	1828	1828
rplB	Chromosome	complement(912369..913223)	3473.8	3473.8	3339.87	CTL0787	855	protein_coding	4142	4142
rplW	Chromosome	complement(913247..913582)	834.447	834.447	802.275	CTL0788	336	protein_coding	391	391
rplD	Chromosome	complement(913598..914266)	3298.09	3298.09	3170.93	CTL0789	669	protein_coding	3077	3077
rplC	Chromosome	complement(914275..914940)	2184.59	2184.59	2100.36	CTL0790	666	protein_coding	2029	2029
CTL0791	Chromosome	complement(915375..916271)	848.972	848.972	816.24	CTL0791	897	protein_coding	1062	1062
fmt	Chromosome	complement(916437..917387)	831.68	831.68	799.614	CTL0792	951	protein_coding	1103	1103
lpxA	Chromosome	complement(917377..918219)	680.493	680.493	654.256	CTL0793	843	protein_coding	800	800
fabZ	Chromosome	complement(918231..918692)	1621.94	1621.94	1559.41	CTL0794	462	protein_coding	1045	1045
lpxC	Chromosome	complement(918689..919549)	1354.19	1354.19	1301.98	CTL0795	861	protein_coding	1626	1626
cutE	Chromosome	complement(919649..921277)	401.013	401.013	385.552	CTL0796	1629	protein_coding	911	911
CTL0797	Chromosome	complement(921341..921823)	926.4	926.4	890.683	CTL0797	483	protein_coding	624	624
dnaQ2	Chromosome	complement(921959..922711)	2031.22	2031.22	1952.91	CTL0798	753	protein_coding	2133	2133
CTL0799	Chromosome	complement(922715..923188)	1385.73	1385.73	1332.3	CTL0799	474	protein_coding	916	916
CTL0800	Chromosome	complement(923167..923883)	3826.37	3826.37	3678.84	CTL0800	717	protein_coding	3826	3826
trxA	Chromosome	924605..924913	1995.73	1995.73	1918.78	CTL0801	309	protein_coding	860	860
CTL0802	Chromosome	complement(924963..925418)	1026.86	1026.86	987.265	CTL0802	456	protein_coding	653	653
mip	Chromosome	complement(925434..926165)	1300.91	1300.91	1250.76	CTL0803	732	protein_coding	1328	1328
aspS	Chromosome	complement(926303..928051)	757.658	757.658	728.447	CTL0804	1749	protein_coding	1848	1848
hisS	Chromosome	complement(928032..929318)	712.612	712.612	685.137	CTL0805	1287	protein_coding	1279	1279
uhpC	Chromosome	929754..931124	6634.07	6634.07	6378.29	CTL0806	1371	protein_coding	12684	12684
dnaE	Chromosome	931138..934851	1141.83	1141.83	1097.8	CTL0807	3714	protein_coding	5914	5914
CTL0808	Chromosome	complement(935080..935949)	553.05	553.05	531.727	CTL0808	870	protein_coding	671	671
CTL0809	Chromosome	936101..937057	469.804	469.804	451.691	CTL0809	957	protein_coding	627	627
CTL0810	Chromosome	937082..937666	281.925	281.925	271.055	CTL0810	585	protein_coding	230	230
rsbW	Chromosome	937653..938093	448.778	448.778	431.475	CTL0811	441	protein_coding	276	276
CTL0812	Chromosome	complement(938100..938525)	1198.48	1198.48	1152.27	CTL0812	426	protein_coding	712	712
dacC	Chromosome	938633..939946	555.538	555.538	534.119	CTL0813	1314	protein_coding	1018	1018
CTL0814	Chromosome	940079..940486	151.147	151.147	145.319	CTL0814	408	protein_coding	86	86
CTL0815	Chromosome	940483..941589	119.835	119.835	115.215	CTL0815	1107	protein_coding	185	185
brnQ	Chromosome	941739..942974	605.68	605.68	582.328	CTL0817	1236	protein_coding	1044	1044
CTL0818	Chromosome	943148..946747	200.979	200.979	193.23	CTL0818	3600	protein_coding	1009	1009
CTL0819	Chromosome	946926..947405	2793.58	2793.58	2685.88	CTL0819	480	protein_coding	1870	1870
lpdA	Chromosome	947614..949011	1397.72	1397.72	1343.83	CTL0820	1398	protein_coding	2725	2725
lipA	Chromosome	949008..949943	509.456	509.456	489.814	CTL0821	936	protein_coding	665	665
sctJ	Chromosome	950047..951024	1689.29	1689.29	1624.16	CTL0822	978	protein_coding	2304	2304
CTL0823	Chromosome	951025..951861	411.223	411.223	395.368	CTL0823	837	protein_coding	480	480
sctL	Chromosome	952137..952808	551.674	551.674	530.404	CTL0824	672	protein_coding	517	517
sctR	Chromosome	952821..953741	275.616	275.616	264.99	CTL0825	921	protein_coding	354	354
sctS	Chromosome	953753..954037	226.443	226.443	217.712	CTL0826	285	protein_coding	90	90
sctT	Chromosome	954044..954913	184.625	184.625	177.507	CTL0827	870	protein_coding	224	224
CTL0828	Chromosome	complement(954992..955435)	18417.7	18417.7	17707.6	CTL0828	444	protein_coding	11404	11404
CTL0829	Chromosome	complement(955525..956517)	196.418	196.418	188.845	CTL0829	993	protein_coding	272	272
CTL0830	Chromosome	complement(956523..957047)	207.609	207.609	199.604	CTL0830	525	protein_coding	152	152
CTL0831	Chromosome	complement(957032..957487)	471.756	471.756	453.568	CTL0831	456	protein_coding	300	300
gspG	Chromosome	complement(957471..957800)	393.302	393.302	378.138	CTL0832	330	protein_coding	181	181
gspF	Chromosome	complement(957862..959037)	247.56	247.56	238.015	CTL0833	1176	protein_coding	406	406
gspE	Chromosome	complement(959049..960554)	505.663	505.663	486.167	CTL0834	1506	protein_coding	1062	1062
gspD	Chromosome	complement(960538..962820)	360.262	360.262	346.372	CTL0835	2283	protein_coding	1147	1147
CTL0836	Chromosome	complement(962821..964050)	309.564	309.564	297.629	CTL0836	1230	protein_coding	531	531
pepP	Chromosome	complement(964179..965249)	305.976	305.976	294.179	CTL0837	1071	protein_coding	457	457
mutL	Chromosome	complement(965260..966990)	207.126	207.126	199.14	CTL0838	1731	protein_coding	500	500
scc2	Chromosome	967270..967968	290.316	290.316	279.122	CTL0839	699	protein_coding	283	283
CTL0840	Chromosome	967985..968344	239.023	239.023	229.808	CTL0840	360	protein_coding	120	120
copB	Chromosome	968381..969844	252.248	252.248	242.522	CTL0841	1464	protein_coding	515	515
copD	Chromosome	969875..971194	212.948	212.948	204.738	CTL0842	1320	protein_coding	392	392
CTL0843	Chromosome	complement(971272..972255)	212.789	212.789	204.585	CTL0843	984	protein_coding	292	292
thrS	Chromosome	972560..974467	623.114	623.114	599.09	CTL0844	1908	protein_coding	1658	1658
minD	Chromosome	974919..975686	1035.46	1035.46	995.534	CTL0845	768	protein_coding	1109	1109
gp6D	Chromosome	975691..976482	693.529	693.529	666.79	CTL0846	792	protein_coding	766	766
CTL0847	Chromosome	976448..976999	1106.78	1106.78	1064.11	CTL0847	552	protein_coding	852	852
trpS	Chromosome	977178..978218	728.78	728.78	700.681	CTL0848	1041	protein_coding	1058	1058
uvrB	Chromosome	978243..980249	360.857	360.857	346.944	CTL0849	2007	protein_coding	1010	1010
eno	Chromosome	980411..981685	706.946	706.946	679.69	CTL0850	1275	protein_coding	1257	1257
rbsU	Chromosome	981813..983765	138.788	138.788	133.437	CTL0851	1953	protein_coding	378	378
CTL0852	Chromosome	983890..985698	103.458	103.458	99.4689	CTL0852	1809	protein_coding	261	261
CTL0853	Chromosome	complement(985713..988577)	297.09	297.09	285.635	CTL0853	2865	protein_coding	1187	1187
sdhB	Chromosome	complement(988674..989372)	178.498	178.498	171.616	CTL0854	699	protein_coding	174	174
sdhA	Chromosome	complement(989451..991331)	148.293	148.293	142.576	CTL0855	1881	protein_coding	389	389
CTL0858	Chromosome	complement(992336..993127)	308.738	308.738	296.835	CTL0858	792	protein_coding	341	341
dsdD	Chromosome	complement(993212..995290)	221.088	221.088	212.564	CTL0859	2079	protein_coding	641	641
exbB	Chromosome	995443..996141	294.419	294.419	283.068	CTL0860	699	protein_coding	287	287
CTL0861	Chromosome	996138..996545	72.0585	72.0585	69.2802	CTL0861	408	protein_coding	41	41
CTL0861A	Chromosome	996548..997255	30.3843	30.3843	29.2128	CTL0861A	708	protein_coding	30	30
tolB	Chromosome	997255..998550	335.85	335.85	322.901	CTL0862	1296	protein_coding	607	607
pal	Chromosome	998547..999113	795.479	795.479	764.809	CTL0863	567	protein_coding	629	629
CTL0864	Chromosome	999103..999705	549.397	549.397	528.214	CTL0864	603	protein_coding	462	462
CTL0865	Chromosome	999776..1000168	1120.31	1120.31	1077.11	CTL0865	393	protein_coding	614	614
ahpC	Chromosome	complement(1000165..1000752)	2017.06	2017.06	1939.29	CTL0866	588	protein_coding	1654	1654
groEL2	Chromosome	complement(1000960..1002561)	487.894	487.894	469.083	CTL0867	1602	protein_coding	1090	1090
CTL0868	Chromosome	complement(1002641..1003867)	398.567	398.567	383.2	CTL0868	1227	protein_coding	682	682
CTL0869	Chromosome	1004063..1004692	352.844	352.844	339.24	CTL0869	630	protein_coding	310	310
CTL0870	Chromosome	complement(1004666..1004905)	203.17	203.17	195.336	CTL0870	240	protein_coding	68	68
ung	Chromosome	complement(1004890..1005579)	125.747	125.747	120.899	CTL0871	690	protein_coding	121	121
uvrD	Chromosome	1005660..1007564	627.483	627.483	603.29	CTL0872	1905	protein_coding	1667	1667
rpoN	Chromosome	1007568..1008878	197.454	197.454	189.841	CTL0873	1311	protein_coding	361	361
CTL0874	Chromosome	complement(1008986..1009681)	985.971	985.971	947.956	CTL0874	696	protein_coding	957	957
CTL0875	Chromosome	complement(1009678..1010409)	1520.34	1520.34	1461.73	CTL0875	732	protein_coding	1552	1552
folA	Chromosome	complement(1010381..1010860)	2243.83	2243.83	2157.32	CTL0876	480	protein_coding	1502	1502
folP	Chromosome	complement(1010857..1012209)	3917.65	3917.65	3766.6	CTL0877	1353	protein_coding	7392	7392
folX	Chromosome	complement(1012206..1012580)	1581.38	1581.38	1520.41	CTL0878	375	protein_coding	827	827
rpoD	Chromosome	complement(1012599..1014314)	748.41	748.41	719.555	CTL0879	1716	protein_coding	1791	1791
CTL0880	Chromosome	complement(1014463..1015752)	194.554	194.554	187.053	CTL0880	1290	protein_coding	350	350
rpsT	Chromosome	1016201..1016497	1878.38	1878.38	1805.96	CTL0881	297	protein_coding	778	778
CTL0882	Chromosome	1016730..1017530	1506.65	1506.65	1448.56	CTL0882	801	protein_coding	1683	1683
CTL0883	Chromosome	complement(1017586..1020213)	266.582	266.582	256.304	CTL0883	2628	protein_coding	977	977
CTL0884	Chromosome	1020329..1022845	463.802	463.802	445.92	CTL0884	2517	protein_coding	1628	1628
CTL0885	Chromosome	complement(1022909..1025407)	710.183	710.183	682.802	CTL0885	2499	protein_coding	2475	2475
CTL0886	Chromosome	complement(1025635..1027590)	201.997	201.997	194.209	CTL0886	1956	protein_coding	551	551
CTL0887	Chromosome	complement(1027698..1028999)	1650.03	1650.03	1586.41	CTL0887	1302	protein_coding	2996	2996
mviN	Chromosome	complement(1029243..1030826)	541.424	541.424	520.549	CTL0888	1584	protein_coding	1196	1196
nfo	Chromosome	1031026..1031892	1270.38	1270.38	1221.4	CTL0889	867	protein_coding	1536	1536
rpsD	Chromosome	complement(1031988..1032617)	2490.39	2490.39	2394.38	CTL0890	630	protein_coding	2188	2188
CTL0891	Chromosome	1033001..1033984	1513.57	1513.57	1455.21	CTL0891	984	protein_coding	2077	2077
ispA	Chromosome	complement(1034057..1034932)	432.206	432.206	415.542	CTL0892	876	protein_coding	528	528
glmU	Chromosome	complement(1034988..1035605)	1128.98	1128.98	1085.45	CTL0893	618	protein_coding	973	973
CTL0894	Chromosome	complement(1035658..1036341)	1138.51	1138.51	1094.61	CTL0894	684	protein_coding	1086	1086
CTL0895	Chromosome	1036521..1036775	916.724	916.724	881.38	CTL0895	255	protein_coding	326	326
CTL0897	Chromosome	complement(1036956..1038545)	759.011	759.011	729.747	CTL0897	1590	protein_coding	1683	1683

## Sheet: UTD-3
Name	Chromosome	Region	Expression value	TPM	RPKM	Gene ID	Gene length	Biotype	Unique gene reads	Total gene reads
hemB	Chromosome	1..1017	332.821	332.821	322.247	CTL0001	1017	protein_coding	463	463
nqrA	Chromosome	complement(1043..2440)	725.827	725.827	702.767	CTL0002	1398	protein_coding	1388	1388
CTL0003	Chromosome	complement(2462..2896)	537.789	537.789	520.703	CTL0003	435	protein_coding	320	320
greA	Chromosome	3010..5157	753.86	753.86	729.909	CTL0004	2148	protein_coding	2215	2215
aspC_1	Chromosome	5345..6547	638.079	638.079	617.807	CTL0005	1203	protein_coding	1050	1050
CTL0006	Chromosome	6522..7532	181.499	181.499	175.732	CTL0006	1011	protein_coding	251	251
recB	Chromosome	complement(7548..10628)	104.403	104.403	101.086	CTL0007	3081	protein_coding	440	440
recC	Chromosome	complement(10630..13650)	452.766	452.766	438.381	CTL0008	3021	protein_coding	1871	1871
CTL0009	Chromosome	13663..15342	1038.27	1038.27	1005.29	CTL0009	1680	protein_coding	2386	2386
CTL0010	Chromosome	complement(15362..16177)	595.775	595.775	576.847	CTL0010	816	protein_coding	665	665
topA	Chromosome	17072..19645	1140.61	1140.61	1104.37	CTL0011	2574	protein_coding	4016	4016
CTL0012	Chromosome	complement(19675..20679)	449.545	449.545	435.263	CTL0012	1005	protein_coding	618	618
CTL0013	Chromosome	complement(20658..20954)	177.226	177.226	171.595	CTL0013	297	protein_coding	72	72
CTL0014	Chromosome	21059..22438	453.467	453.467	439.06	CTL0014	1380	protein_coding	856	856
CTL0015	Chromosome	22438..23016	393.937	393.937	381.422	CTL0015	579	protein_coding	312	312
CTL0016	Chromosome	23007..24281	490.238	490.238	474.663	CTL0016	1275	protein_coding	855	855
CTL0017	Chromosome	24284..24820	136.137	136.137	131.812	CTL0017	537	protein_coding	100	100
recA	Chromosome	25080..26138	368.635	368.635	356.923	CTL0018	1059	protein_coding	534	534
CTL0019	Chromosome	26424..28250	112.84	112.84	109.255	CTL0019	1827	protein_coding	282	282
recD_1	Chromosome	28247..29737	283.401	283.401	274.397	CTL0020	1491	protein_coding	578	578
CTL0021	Chromosome	29803..29982	223.378	223.378	216.281	CTL0021	180	protein_coding	55	55
CTL0022	Chromosome	complement(30083..30802)	498.54	498.54	482.701	CTL0022	720	protein_coding	491	491
CTL0023	Chromosome	complement(30811..31299)	598.001	598.001	579.002	CTL0023	489	protein_coding	400	400
kdsA	Chromosome	complement(31296..32105)	1317.71	1317.71	1275.84	CTL0024	810	protein_coding	1460	1460
CTL0025	Chromosome	32591..32884	1270.65	1270.65	1230.28	CTL0025	294	protein_coding	511	511
CTL0026	Chromosome	32884..33201	960.949	960.949	930.418	CTL0026	318	protein_coding	418	418
sfhB	Chromosome	33283..34290	527.985	527.985	511.211	CTL0027	1008	protein_coding	728	728
CTL0028	Chromosome	34390..34626	1422.01	1422.01	1376.83	CTL0028	237	protein_coding	461	461
gyrA2	Chromosome	complement(34765..36237)	734.531	734.531	711.194	CTL0029	1473	protein_coding	1480	1480
gyrB	Chromosome	complement(36252..38069)	158.034	158.034	153.013	CTL0030	1818	protein_coding	393	393
hemA	Chromosome	38449..39456	238.609	238.609	231.028	CTL0031	1008	protein_coding	329	329
sycE	Chromosome	40168..40569	1211.15	1211.15	1172.67	CTL0032	402	protein_coding	666	666
CTL0033	Chromosome	40573..43062	1857.59	1857.59	1798.57	CTL0033	2490	protein_coding	6327	6327
CTL0034	Chromosome	43106..43357	1383.79	1383.79	1339.82	CTL0034	252	protein_coding	477	477
CTL0035	Chromosome	43384..43635	1244.54	1244.54	1205	CTL0035	252	protein_coding	429	429
CTL0036	Chromosome	43654..44103	1312.65	1312.65	1270.95	CTL0036	450	protein_coding	808	808
CTL0037	Chromosome	44123..44794	1916.85	1916.85	1855.95	CTL0037	672	protein_coding	1762	1762
sctN	Chromosome	44796..46124	771.213	771.213	746.71	CTL0038	1329	protein_coding	1402	1402
CTL0039	Chromosome	46147..46653	360.482	360.482	349.029	CTL0039	507	protein_coding	250	250
CTL0040	Chromosome	46657..47508	1087.15	1087.15	1052.61	CTL0040	852	protein_coding	1267	1267
sctQ	Chromosome	47518..48639	574.029	574.029	555.792	CTL0041	1122	protein_coding	881	881
pkn5	Chromosome	48774..50246	505.238	505.238	489.186	CTL0042	1473	protein_coding	1018	1018
CTL0043	Chromosome	50243..53008	2179.43	2179.43	2110.18	CTL0043	2766	protein_coding	8246	8246
aspC_2	Chromosome	complement(53322..54392)	1317.4	1317.4	1275.55	CTL0044	1071	protein_coding	1930	1930
CTL0045	Chromosome	complement(54382..54903)	815.086	815.086	789.19	CTL0045	522	protein_coding	582	582
rrf	Chromosome	complement(55274..55813)	1458.05	1458.05	1411.73	CTL0046	540	protein_coding	1077	1077
pyrH	Chromosome	complement(55810..56547)	4528.99	4528.99	4385.1	CTL0047	738	protein_coding	4572	4572
tsf	Chromosome	complement(56560..57408)	3328.07	3328.07	3222.34	CTL0048	849	protein_coding	3865	3865
rpsB	Chromosome	complement(57405..58253)	4420.78	4420.78	4280.33	CTL0049	849	protein_coding	5134	5134
ompA	Chromosome	complement(58637..59821)	62702.5	62702.5	60710.3	CTL0050	1185	protein_coding	101637	101637
pbpB	Chromosome	60428..63670	185.075	185.075	179.195	CTL0051	3243	protein_coding	821	821
CTL0052	Chromosome	63734..64741	287.201	287.201	278.076	CTL0052	1008	protein_coding	396	396
CTL0053	Chromosome	65083..66534	559.369	559.369	541.597	CTL0053	1452	protein_coding	1111	1111
CTL0054	Chromosome	66537..67304	368.384	368.384	356.68	CTL0054	768	protein_coding	387	387
CTL0055	Chromosome	67308..68495	326.145	326.145	315.783	CTL0055	1188	protein_coding	530	530
sufS	Chromosome	68488..69693	390.382	390.382	377.979	CTL0056	1206	protein_coding	644	644
parB	Chromosome	69829..70674	833.025	833.025	806.558	CTL0057	846	protein_coding	964	964
dppF	Chromosome	complement(70666..71496)	503.206	503.206	487.219	CTL0058	831	protein_coding	572	572
dppD	Chromosome	complement(71489..72454)	1934.35	1934.35	1872.89	CTL0059	966	protein_coding	2556	2556
CTL0060	Chromosome	72615..73289	5754.23	5754.23	5571.41	CTL0060	675	protein_coding	5313	5313
CTL0061	Chromosome	73292..74572	2172.63	2172.63	2103.6	CTL0061	1281	protein_coding	3807	3807
pgk	Chromosome	74711..75922	969.314	969.314	938.518	CTL0062	1212	protein_coding	1607	1607
CTL0063	Chromosome	76182..77150	197.664	197.664	191.384	CTL0063	969	protein_coding	262	262
CTL0064	Chromosome	77201..78397	172.229	172.229	166.757	CTL0064	1197	protein_coding	282	282
CTL0065	Chromosome	78483..79661	530.776	530.776	513.912	CTL0065	1179	protein_coding	856	856
nth	Chromosome	complement(79658..80293)	265.525	265.525	257.089	CTL0066	636	protein_coding	231	231
trmE	Chromosome	complement(80300..81634)	215.21	215.21	208.373	CTL0067	1335	protein_coding	393	393
psdD	Chromosome	81902..82807	220.285	220.285	213.287	CTL0068	906	protein_coding	273	273
CTL0069	Chromosome	82872..84197	643.947	643.947	623.489	CTL0069	1326	protein_coding	1168	1168
secA	Chromosome	84456..87365	1982.14	1982.14	1919.17	CTL0070	2910	protein_coding	7890	7890
CTL0071	Chromosome	complement(87459..87986)	4286.65	4286.65	4150.46	CTL0071	528	protein_coding	3096	3096
engA	Chromosome	complement(88063..89535)	436.252	436.252	422.392	CTL0072	1473	protein_coding	879	879
pcnB_1	Chromosome	complement(89651..90883)	534.804	534.804	517.813	CTL0073	1233	protein_coding	902	902
clpX	Chromosome	complement(90898..92157)	1273.55	1273.55	1233.09	CTL0074	1260	protein_coding	2195	2195
clpP_1	Chromosome	complement(92167..92778)	2397.44	2397.44	2321.27	CTL0075	612	protein_coding	2007	2007
tig	Chromosome	complement(92945..94273)	1949.48	1949.48	1887.55	CTL0076	1329	protein_coding	3544	3544
CTL0077	Chromosome	94632..98123	1878.93	1878.93	1819.24	CTL0077	3492	protein_coding	8975	8975
mreB	Chromosome	98128..99228	1693.85	1693.85	1640.03	CTL0078	1101	protein_coding	2551	2551
pckA	Chromosome	99225..101024	829.343	829.343	802.994	CTL0079	1800	protein_coding	2042	2042
CTL0080	Chromosome	101136..103439	405.508	405.508	392.625	CTL0080	2304	protein_coding	1278	1278
CTL0081	Chromosome	103466..104638	479.269	479.269	464.042	CTL0081	1173	protein_coding	769	769
ompB	Chromosome	complement(104704..105726)	1734.38	1734.38	1679.28	CTL0082	1023	protein_coding	2427	2427
gpdA	Chromosome	complement(105860..106864)	213.134	213.134	206.362	CTL0083	1005	protein_coding	293	293
CTL0084	Chromosome	complement(106861..108228)	135.203	135.203	130.907	CTL0084	1368	protein_coding	253	253
CTL0085	Chromosome	complement(108240..108605)	69.9098	69.9098	67.6887	CTL0085	366	protein_coding	35	35
fliI	Chromosome	complement(108598..109902)	86.2703	86.2703	83.5294	CTL0086	1305	protein_coding	154	154
CTL0087	Chromosome	complement(109976..110500)	235.331	235.331	227.854	CTL0087	525	protein_coding	169	169
fliF	Chromosome	complement(110505..111509)	368.074	368.074	356.38	CTL0088	1005	protein_coding	506	506
CTL0089	Chromosome	complement(111783..112565)	106.437	106.437	103.056	CTL0089	783	protein_coding	114	114
CTL0090	Chromosome	complement(112562..113716)	151.908	151.908	147.082	CTL0090	1155	protein_coding	240	240
pgmA	Chromosome	complement(113671..114351)	258.715	258.715	250.495	CTL0091	681	protein_coding	241	241
CTL0092	Chromosome	114646..115371	991.861	991.861	960.348	CTL0092	726	protein_coding	985	985
CTL0093	Chromosome	115490..116014	378.757	378.757	366.724	CTL0093	525	protein_coding	272	272
birA	Chromosome	116041..116595	410.972	410.972	397.915	CTL0094	555	protein_coding	312	312
CTL0095	Chromosome	complement(116602..117741)	420.037	420.037	406.692	CTL0095	1140	protein_coding	655	655
CTL0096	Chromosome	complement(117833..119812)	600.353	600.353	581.279	CTL0096	1980	protein_coding	1626	1626
CTL0097	Chromosome	complement(119836..120582)	800.541	800.541	775.107	CTL0097	747	protein_coding	818	818
serS	Chromosome	complement(120619..121905)	607.794	607.794	588.484	CTL0098	1287	protein_coding	1070	1070
ribD	Chromosome	121947..123074	180.172	180.172	174.448	CTL0099	1128	protein_coding	278	278
ribA	Chromosome	123184..124458	794.702	794.702	769.453	CTL0100	1275	protein_coding	1386	1386
ribH	Chromosome	124427..124900	360.901	360.901	349.435	CTL0101	474	protein_coding	234	234
CTL0102	Chromosome	complement(124951..126297)	666.472	666.472	645.297	CTL0102	1347	protein_coding	1228	1228
CTL0103	Chromosome	126682..127347	4235.96	4235.96	4101.38	CTL0103	666	protein_coding	3859	3859
dagA	Chromosome	127452..128819	1205.6	1205.6	1167.3	CTL0104	1368	protein_coding	2256	2256
CTL0105	Chromosome	128877..129329	816.589	816.589	790.645	CTL0105	453	protein_coding	506	506
CTL0106	Chromosome	complement(129338..129997)	695.612	695.612	673.511	CTL0106	660	protein_coding	628	628
CTL0107	Chromosome	complement(129994..130782)	487.371	487.371	471.887	CTL0107	789	protein_coding	526	526
ftsK	Chromosome	complement(130786..133185)	406.955	406.955	394.026	CTL0108	2400	protein_coding	1336	1336
dmpP	Chromosome	complement(139457..140752)	1039.61	1039.61	1006.58	CTL0109	1296	protein_coding	1843	1843
CTL0110	Chromosome	complement(140895..141239)	644.178	644.178	623.711	CTL0110	345	protein_coding	304	304
CTL0111	Chromosome	complement(141344..142534)	464.046	464.046	449.303	CTL0111	1191	protein_coding	756	756
hctA	Chromosome	complement(142722..143099)	5341.74	5341.74	5172.03	CTL0112	378	protein_coding	2762	2762
CTL0113	Chromosome	143495..145963	136.203	136.203	131.876	CTL0113	2469	protein_coding	460	460
hemG	Chromosome	complement(145955..147229)	231.645	231.645	224.285	CTL0114	1275	protein_coding	404	404
hemN_1	Chromosome	complement(147226..148599)	319.771	319.771	309.611	CTL0115	1374	protein_coding	601	601
hemE	Chromosome	complement(148572..149582)	348.535	348.535	337.462	CTL0116	1011	protein_coding	482	482
mfd	Chromosome	complement(149595..152834)	400.953	400.953	388.214	CTL0117	3240	protein_coding	1777	1777
alaS	Chromosome	complement(152810..155437)	375.265	375.265	363.342	CTL0118	2628	protein_coding	1349	1349
tktB	Chromosome	161262..163262	1451.15	1451.15	1405.05	CTL0119	2001	protein_coding	3972	3972
amn	Chromosome	complement(163259..164128)	605.013	605.013	585.791	CTL0120	870	protein_coding	720	720
efp_1	Chromosome	164384..164920	668.434	668.434	647.197	CTL0121	537	protein_coding	491	491
CTL0122	Chromosome	complement(164936..165160)	448.382	448.382	434.136	CTL0122	225	protein_coding	138	138
CTL0123	Chromosome	complement(165207..166079)	175.018	175.018	169.458	CTL0123	873	protein_coding	209	209
groEL	Chromosome	complement(166160..167698)	419.443	419.443	406.117	CTL0124	1539	protein_coding	883	883
murF	Chromosome	168146..169498	153.452	153.452	148.576	CTL0125	1353	protein_coding	284	284
mraY	Chromosome	169644..170654	134.497	134.497	130.224	CTL0126	1011	protein_coding	186	186
murD	Chromosome	170666..171916	707.097	707.097	684.632	CTL0127	1251	protein_coding	1210	1210
nlpD	Chromosome	171913..172650	1311.54	1311.54	1269.87	CTL0128	738	protein_coding	1324	1324
ftsW	Chromosome	172666..173823	722.218	722.218	699.273	CTL0129	1158	protein_coding	1144	1144
murG	Chromosome	173732..174790	245.757	245.757	237.949	CTL0130	1059	protein_coding	356	356
murC	Chromosome	174795..177206	656.799	656.799	635.932	CTL0131	2412	protein_coding	2167	2167
CTL0132	Chromosome	complement(177243..177662)	614.436	614.436	594.915	CTL0132	420	protein_coding	353	353
CTL0133	Chromosome	complement(177820..178626)	108.707	108.707	105.254	CTL0133	807	protein_coding	120	120
rbsV	Chromosome	178780..179112	259.053	259.053	250.823	CTL0134	333	protein_coding	118	118
miaA	Chromosome	179116..180135	250.136	250.136	242.189	CTL0135	1020	protein_coding	349	349
CTL0136	Chromosome	complement(180140..181192)	215.221	215.221	208.383	CTL0136	1053	protein_coding	310	310
CTL0137	Chromosome	181282..182964	814.892	814.892	789.002	CTL0137	1683	protein_coding	1876	1876
CTL0138	Chromosome	183418..183777	2751.62	2751.62	2664.19	CTL0138	360	protein_coding	1355	1355
fabF	Chromosome	183788..185044	2052.43	2052.43	1987.22	CTL0139	1257	protein_coding	3529	3529
CTL0140	Chromosome	185041..185493	884.369	884.369	856.272	CTL0140	453	protein_coding	548	548
ppa	Chromosome	complement(185574..186203)	451.399	451.399	437.057	CTL0141	630	protein_coding	389	389
ldh	Chromosome	186451..187491	1237.39	1237.39	1198.08	CTL0142	1041	protein_coding	1762	1762
cysQ	Chromosome	complement(187457..188485)	344.57	344.57	333.623	CTL0143	1029	protein_coding	485	485
CTL0144	Chromosome	188783..189544	1764.32	1764.32	1708.27	CTL0144	762	protein_coding	1839	1839
aas	Chromosome	189552..191165	817.117	817.117	791.156	CTL0145	1614	protein_coding	1804	1804
bioF	Chromosome	191208..192341	477.056	477.056	461.9	CTL0146	1134	protein_coding	740	740
priA	Chromosome	complement(192260..194521)	182.279	182.279	176.488	CTL0147	2262	protein_coding	564	564
CTL0148	Chromosome	complement(194476..195165)	62.5107	62.5107	60.5246	CTL0148	690	protein_coding	59	59
CTL0149	Chromosome	195321..195815	700.042	700.042	677.801	CTL0149	495	protein_coding	474	474
lysS	Chromosome	196047..197627	476.736	476.736	461.59	CTL0150	1581	protein_coding	1031	1031
cysS	Chromosome	complement(197624..199117)	295.554	295.554	286.164	CTL0151	1494	protein_coding	604	604
CTL0152	Chromosome	199370..200419	3760.42	3760.42	3640.94	CTL0152	1050	protein_coding	5401	5401
rnpA_1	Chromosome	complement(200497..200859)	1838.72	1838.72	1780.3	CTL0153	363	protein_coding	913	913
rnpA_2	Chromosome	complement(200872..201009)	1144.26	1144.26	1107.91	CTL0153A	138	protein_coding	216	216
rpmJ	Chromosome	201486..201623	7337.06	7337.06	7103.95	CTL0154	138	protein_coding	1385	1385
rpsN	Chromosome	201647..201952	1927.98	1927.98	1866.73	CTL0155	306	protein_coding	807	807
CTL0156	Chromosome	complement(201986..202486)	1214.05	1214.05	1175.48	CTL0156	501	protein_coding	832	832
CTL0157	Chromosome	complement(202608..202859)	522.183	522.183	505.593	CTL0157	252	protein_coding	180	180
CTL0158	Chromosome	203139..203633	700.042	700.042	677.801	CTL0158	495	protein_coding	474	474
uvrC	Chromosome	complement(203679..205418)	359.646	359.646	348.22	CTL0159	1740	protein_coding	856	856
mutS	Chromosome	complement(205500..207962)	398.03	398.03	385.384	CTL0160	2463	protein_coding	1341	1341
dnaG	Chromosome	208295..210082	182.764	182.764	176.958	CTL0162	1788	protein_coding	447	447
CTL0163	Chromosome	210167..210454	30.4607	30.4607	29.4929	CTL0163	288	protein_coding	12	12
CTL0164	Chromosome	210580..211071	689.452	689.452	667.547	CTL0164	492	protein_coding	464	464
glyQ	Chromosome	complement(211154..214165)	312.374	312.374	302.449	CTL0165	3012	protein_coding	1287	1287
pgsA_1	Chromosome	214619..215227	761.067	761.067	736.887	CTL0166	609	protein_coding	634	634
glgA	Chromosome	complement(215234..216658)	10475.9	10475.9	10143.1	CTL0167	1425	protein_coding	20420	20420
rplY	Chromosome	217235..217792	3598.95	3598.95	3484.61	CTL0168	558	protein_coding	2747	2747
pth	Chromosome	217800..218339	2356.98	2356.98	2282.1	CTL0169	540	protein_coding	1741	1741
rpsF	Chromosome	218477..218815	5352.46	5352.46	5182.4	CTL0170	339	protein_coding	2482	2482
rpsR	Chromosome	218832..219077	1013.38	1013.38	981.179	CTL0171	246	protein_coding	341	341
rplI	Chromosome	219098..219601	1585.41	1585.41	1535.04	CTL0172	504	protein_coding	1093	1093
ispE	Chromosome	219665..220531	501.706	501.706	485.766	CTL0173	867	protein_coding	595	595
CTL0174	Chromosome	complement(220834..222186)	325.815	325.815	315.463	CTL0174	1353	protein_coding	603	603
ptr	Chromosome	complement(222365..225235)	691.079	691.079	669.123	CTL0175	2871	protein_coding	2714	2714
plsB	Chromosome	complement(225287..226288)	563.249	563.249	545.354	CTL0176	1002	protein_coding	772	772
cafE	Chromosome	complement(226301..227839)	995.643	995.643	964.011	CTL0177	1539	protein_coding	2096	2096
CTL0178	Chromosome	228403..228723	218.634	218.634	211.688	CTL0178	321	protein_coding	96	96
CTL0179	Chromosome	228663..228989	621.51	621.51	601.764	CTL0179	327	protein_coding	278	278
rpmF	Chromosome	228973..229152	1295.6	1295.6	1254.43	CTL0181	180	protein_coding	319	319
plsX	Chromosome	229174..230139	877.117	877.117	849.25	CTL0182	966	protein_coding	1159	1159
pmpD	Chromosome	230359..234951	1036.34	1036.34	1003.41	CTL0183	4593	protein_coding	6511	6511
CTL0184	Chromosome	235152..235946	372.425	372.425	360.593	CTL0184	795	protein_coding	405	405
CTL0185	Chromosome	complement(236030..236329)	187.638	187.638	181.676	CTL0185	300	protein_coding	77	77
CTL0186	Chromosome	complement(236350..236712)	233.616	233.616	226.194	CTL0186	363	protein_coding	116	116
CTL0187	Chromosome	236957..238333	185.286	185.286	179.399	CTL0187	1377	protein_coding	349	349
glmS	Chromosome	238344..240164	902.078	902.078	873.418	CTL0188	1821	protein_coding	2247	2247
tyrP	Chromosome	240267..241463	729.225	729.225	706.056	CTL0189	1197	protein_coding	1194	1194
CTL0190	Chromosome	241646..242839	1854.58	1854.58	1795.66	CTL0190	1194	protein_coding	3029	3029
CTL0191	Chromosome	242881..243597	1320.39	1320.39	1278.44	CTL0191	717	protein_coding	1295	1295
ftsY	Chromosome	complement(243695..244549)	666.929	666.929	645.74	CTL0192	855	protein_coding	780	780
sucC	Chromosome	244619..245779	687.609	687.609	665.763	CTL0193	1161	protein_coding	1092	1092
sucD	Chromosome	245794..246669	331.312	331.312	320.786	CTL0194	876	protein_coding	397	397
htrA	Chromosome	246808..248301	696.804	696.804	674.666	CTL0195	1494	protein_coding	1424	1424
CTL0196	Chromosome	248502..251426	1250.17	1250.17	1210.45	CTL0196	2925	protein_coding	5002	5002
rmuC	Chromosome	complement(251440..252723)	584.732	584.732	566.154	CTL0197	1284	protein_coding	1027	1027
pssA	Chromosome	complement(252727..253518)	513.217	513.217	496.911	CTL0198	792	protein_coding	556	556
nrdA	Chromosome	254153..257296	1743.7	1743.7	1688.3	CTL0199	3144	protein_coding	7499	7499
nrdB	Chromosome	257334..258374	1099.04	1099.04	1064.13	CTL0200	1041	protein_coding	1565	1565
trmB	Chromosome	258634..259308	1109.04	1109.04	1073.8	CTL0201	675	protein_coding	1024	1024
CTL0202	Chromosome	259424..260008	54.9855	54.9855	53.2385	CTL0202	585	protein_coding	44	44
murB	Chromosome	complement(260005..260880)	90.1303	90.1303	87.2667	CTL0203	876	protein_coding	108	108
nusB	Chromosome	complement(261013..261519)	571.003	571.003	552.862	CTL0204	507	protein_coding	396	396
infC	Chromosome	261951..262511	4059.25	4059.25	3930.29	CTL0205	561	protein_coding	3115	3115
rpmI	Chromosome	262498..262683	1261.66	1261.66	1221.58	CTL0206	186	protein_coding	321	321
rplT	Chromosome	262702..263073	2094.91	2094.91	2028.35	CTL0207	372	protein_coding	1066	1066
pheS	Chromosome	263080..264108	2008.45	2008.45	1944.64	CTL0208	1029	protein_coding	2827	2827
CTL0209	Chromosome	264419..266395	190.067	190.067	184.029	CTL0209	1977	protein_coding	514	514
CTL0210	Chromosome	complement(266392..267492)	124.167	124.167	120.222	CTL0210	1101	protein_coding	187	187
CTL0211	Chromosome	complement(267495..268559)	170.923	170.923	165.493	CTL0211	1065	protein_coding	249	249
tilS	Chromosome	268657..269622	219.468	219.468	212.496	CTL0212	966	protein_coding	290	290
ftsH	Chromosome	269783..272524	1478.11	1478.11	1431.15	CTL0213	2742	protein_coding	5544	5544
pnp	Chromosome	complement(272739..274826)	2077.28	2077.28	2011.28	CTL0214	2088	protein_coding	5933	5933
rpsO	Chromosome	complement(274855..275124)	8916.19	8916.19	8632.91	CTL0215	270	protein_coding	3293	3293
CTL0216	Chromosome	275350..275841	96.5827	96.5827	93.5142	CTL0216	492	protein_coding	65	65
CTL0217	Chromosome	275873..276091	40.0579	40.0579	38.7852	CTL0217	219	protein_coding	12	12
CTL0218	Chromosome	complement(276063..276767)	115.103	115.103	111.446	CTL0218	705	protein_coding	111	111
CTL0219	Chromosome	complement(276902..277420)	109.87	109.87	106.379	CTL0219	519	protein_coding	78	78
CTL0220	Chromosome	complement(277433..277939)	175.915	175.915	170.326	CTL0220	507	protein_coding	122	122
CTL0221	Chromosome	complement(277967..278446)	143.165	143.165	138.617	CTL0221	480	protein_coding	94	94
CTL0222	Chromosome	278763..278951	626.62	626.62	606.712	CTL0222	189	protein_coding	162	162
CTL0223	Chromosome	278970..280187	728.056	728.056	704.925	CTL0223	1218	protein_coding	1213	1213
map	Chromosome	complement(280144..281019)	500.724	500.724	484.815	CTL0224	876	protein_coding	600	600
CTL0225	Chromosome	complement(281052..281693)	239.131	239.131	231.533	CTL0225	642	protein_coding	210	210
CTL0226	Chromosome	complement(281710..282309)	1549.84	1549.84	1500.6	CTL0226	600	protein_coding	1272	1272
CTL0227	Chromosome	complement(282504..284273)	203.209	203.209	196.753	CTL0227	1770	protein_coding	492	492
CTL0231	Chromosome	complement(285800..287503)	298.601	298.601	289.114	CTL0231	1704	protein_coding	696	696
CTL0231A	Chromosome	complement(287734..287895)	49.6397	49.6397	48.0626	CTL0231A	162	protein_coding	11	11
CTL0231B	Chromosome	complement(287935..288144)	111.399	111.399	107.86	CTL0231B	210	protein_coding	32	32
CTL0232	Chromosome	288258..289523	455.034	455.034	440.577	CTL0232	1266	protein_coding	788	788
cpa	Chromosome	289633..291438	1697.3	1697.3	1643.37	CTL0233	1806	protein_coding	4193	4193
ispH	Chromosome	291533..292456	1060.19	1060.19	1026.51	CTL0234	924	protein_coding	1340	1340
copD2	Chromosome	complement(292508..293989)	339.877	339.877	329.079	CTL0235	1482	protein_coding	689	689
copB2	Chromosome	complement(294001..295521)	111.99	111.99	108.432	CTL0236	1521	protein_coding	233	233
lcrH	Chromosome	complement(295549..296145)	203.275	203.275	196.817	CTL0237	597	protein_coding	166	166
CTL0238	Chromosome	complement(296067..297515)	459.622	459.622	445.02	CTL0238	1449	protein_coding	911	911
xerD	Chromosome	complement(298375..299277)	1079.18	1079.18	1044.89	CTL0243	903	protein_coding	1333	1333
CTL0244	Chromosome	299525..300514	446.757	446.757	432.563	CTL0244	990	protein_coding	605	605
glgB	Chromosome	300529..302745	766.67	766.67	742.312	CTL0245	2217	protein_coding	2325	2325
CTL0246	Chromosome	complement(302756..303775)	349.761	349.761	338.648	CTL0246	1020	protein_coding	488	488
CTL0247	Chromosome	complement(303998..305203)	348.555	348.555	337.481	CTL0247	1206	protein_coding	575	575
pmpE	Chromosome	complement(305380..308277)	750.229	750.229	726.393	CTL0248	2898	protein_coding	2974	2974
pmpF	Chromosome	complement(308280..311378)	1025.46	1025.46	992.881	CTL0249	3099	protein_coding	4347	4347
pmpG	Chromosome	311543..314581	2227.33	2227.33	2156.56	CTL0250	3039	protein_coding	9259	9259
pmpH	Chromosome	314612..317632	2595.84	2595.84	2513.37	CTL0251	3021	protein_coding	10727	10727
CTL0252	Chromosome	318047..318643	712.689	712.689	690.046	CTL0252	597	protein_coding	582	582
pmpI	Chromosome	complement(318738..321374)	790.661	790.661	765.541	CTL0254	2637	protein_coding	2852	2852
CTL0255	Chromosome	321649..323421	1449.33	1449.33	1403.28	CTL0255	1773	protein_coding	3515	3515
CTL0256	Chromosome	complement(323566..323838)	3360.72	3360.72	3253.95	CTL0256	273	protein_coding	1255	1255
gatC	Chromosome	324039..324341	1080.9	1080.9	1046.56	CTL0257	303	protein_coding	448	448
gatA	Chromosome	324353..325828	1002.97	1002.97	971.109	CTL0258	1476	protein_coding	2025	2025
gatB	Chromosome	325830..327296	973.247	973.247	942.326	CTL0259	1467	protein_coding	1953	1953
CTL0260	Chromosome	complement(327395..328486)	259.083	259.083	250.852	CTL0260	1092	protein_coding	387	387
CTL0261	Chromosome	complement(328614..329183)	67.9755	67.9755	65.8158	CTL0261	570	protein_coding	53	53
CTL0262	Chromosome	329497..330447	638.041	638.041	617.77	CTL0262	951	protein_coding	830	830
rnhC	Chromosome	complement(330463..331365)	194.301	194.301	188.128	CTL0263	903	protein_coding	240	240
CTL0264	Chromosome	331621..332052	280.915	280.915	271.99	CTL0264	432	protein_coding	166	166
htrB	Chromosome	complement(332039..333406)	208.415	208.415	201.794	CTL0265	1368	protein_coding	390	390
CTL0266	Chromosome	complement(333538..334794)	540.877	540.877	523.693	CTL0266	1257	protein_coding	930	930
CTL0267	Chromosome	complement(334791..335585)	926.925	926.925	897.475	CTL0267	795	protein_coding	1008	1008
cydA	Chromosome	335860..337200	1855.17	1855.17	1796.23	CTL0268	1341	protein_coding	3403	3403
cydB	Chromosome	337212..338273	950.649	950.649	920.446	CTL0269	1062	protein_coding	1381	1381
CTL0270	Chromosome	complement(338371..339675)	429.671	429.671	416.02	CTL0270	1305	protein_coding	767	767
CTL0271	Chromosome	339884..340612	1146.22	1146.22	1109.81	CTL0271	729	protein_coding	1143	1143
CTL0272	Chromosome	340798..342099	1546.34	1546.34	1497.21	CTL0272	1302	protein_coding	2754	2754
CTL0273	Chromosome	complement(342161..342634)	582.995	582.995	564.472	CTL0273	474	protein_coding	378	378
ileS	Chromosome	343680..346790	677.949	677.949	656.41	CTL0274	3111	protein_coding	2885	2885
lepB	Chromosome	complement(346848..348734)	308.772	308.772	298.962	CTL0275	1887	protein_coding	797	797
CTL0276	Chromosome	complement(348920..349663)	60.9214	60.9214	58.9859	CTL0276	744	protein_coding	62	62
rpmE	Chromosome	349739..350065	1395.04	1395.04	1350.72	CTL0277	327	protein_coding	624	624
prfA	Chromosome	350253..351332	810.255	810.255	784.512	CTL0278	1080	protein_coding	1197	1197
CTL0279	Chromosome	351316..352188	562.738	562.738	544.859	CTL0279	873	protein_coding	672	672
ffh	Chromosome	352185..353531	771.219	771.219	746.716	CTL0280	1347	protein_coding	1421	1421
rpsP	Chromosome	353522..353872	1003.9	1003.9	972.006	CTL0281	351	protein_coding	482	482
trmD	Chromosome	353888..354946	930.561	930.561	900.996	CTL0282	1059	protein_coding	1348	1348
rplS	Chromosome	354972..355337	954.768	954.768	924.434	CTL0283	366	protein_coding	478	478
rnhB	Chromosome	355401..356054	898.73	898.73	870.177	CTL0284	654	protein_coding	804	804
gmk	Chromosome	356045..356662	713.313	713.313	690.65	CTL0285	618	protein_coding	603	603
CTL0286	Chromosome	356655..356957	431.878	431.878	418.157	CTL0286	303	protein_coding	179	179
metG	Chromosome	356957..358609	733.268	733.268	709.971	CTL0287	1653	protein_coding	1658	1658
recD_2	Chromosome	complement(358748..360988)	270.762	270.762	262.159	CTL0288	2241	protein_coding	830	830
CTL0289	Chromosome	complement(361236..362216)	403.162	403.162	390.353	CTL0289	981	protein_coding	541	541
CTL0290	Chromosome	362599..363372	247.464	247.464	239.601	CTL0290	774	protein_coding	262	262
CTL0291	Chromosome	complement(363337..364494)	137.626	137.626	133.253	CTL0291	1158	protein_coding	218	218
CTL0293	Chromosome	complement(365040..365384)	205.544	205.544	199.013	CTL0293	345	protein_coding	97	97
dcd	Chromosome	complement(365406..365978)	617.507	617.507	597.888	CTL0294	573	protein_coding	484	484
CTL0295	Chromosome	366065..366217	9.5563	9.5563	9.25268	CTL0295	153	protein_coding	2	2
ruvB	Chromosome	366259..367263	288.058	288.058	278.906	CTL0296	1005	protein_coding	396	396
CTL0297	Chromosome	367265..368077	1204.04	1204.04	1165.79	CTL0297	813	protein_coding	1339	1339
CTL0298	Chromosome	complement(368138..370138)	289.354	289.354	280.161	CTL0298	2001	protein_coding	792	792
CTL0299	Chromosome	complement(370259..370762)	3719.11	3719.11	3600.95	CTL0299	504	protein_coding	2564	2564
ssb	Chromosome	371228..371701	504.337	504.337	488.313	CTL0300	474	protein_coding	327	327
CTL0301	Chromosome	372044..373543	598.979	598.979	579.949	CTL0301	1500	protein_coding	1229	1229
hct2	Chromosome	373681..374352	302.431	302.431	292.823	CTL0302	672	protein_coding	278	278
CTL0303	Chromosome	374507..375451	54.926	54.926	53.1809	CTL0303	945	protein_coding	71	71
CTL0304	Chromosome	375546..376259	223.208	223.208	216.116	CTL0304	714	protein_coding	218	218
CTL0305	Chromosome	376350..377822	1691.41	1691.41	1637.67	CTL0305	1473	protein_coding	3408	3408
CTL0306	Chromosome	complement(377881..379548)	156.905	156.905	151.92	CTL0306	1668	protein_coding	358	358
CTL0307	Chromosome	complement(379584..381275)	239.797	239.797	232.178	CTL0307	1692	protein_coding	555	555
hemN_2	Chromosome	complement(381336..382466)	390.414	390.414	378.01	CTL0308	1131	protein_coding	604	604
CTL0309	Chromosome	complement(382456..382902)	420.317	420.317	406.963	CTL0309	447	protein_coding	257	257
sucA	Chromosome	383234..385945	195.434	195.434	189.225	CTL0310	2712	protein_coding	725	725
sucB_1	Chromosome	385949..387046	170.447	170.447	165.031	CTL0311	1098	protein_coding	256	256
CTL0312	Chromosome	complement(387075..387806)	220.715	220.715	213.703	CTL0312	732	protein_coding	221	221
gcpE	Chromosome	complement(387815..389623)	299.859	299.859	290.332	CTL0313	1809	protein_coding	742	742
CTL0314	Chromosome	complement(389775..390866)	792.648	792.648	767.464	CTL0314	1092	protein_coding	1184	1184
fer	Chromosome	complement(390946..391221)	1197.24	1197.24	1159.2	CTL0315	276	protein_coding	452	452
flhA	Chromosome	391403..393220	68.7628	68.7628	66.5781	CTL0316	1818	protein_coding	171	171
fliA	Chromosome	393328..394089	145.828	145.828	141.194	CTL0317	762	protein_coding	152	152
tyrS	Chromosome	394248..395486	784.16	784.16	759.247	CTL0318	1239	protein_coding	1329	1329
gnd	Chromosome	395496..396938	747.269	747.269	723.527	CTL0319	1443	protein_coding	1475	1475
lepA	Chromosome	complement(396999..398807)	719.741	719.741	696.874	CTL0320	1809	protein_coding	1781	1781
CTL0321	Chromosome	complement(398993..400579)	1421.12	1421.12	1375.97	CTL0321	1587	protein_coding	3085	3085
CTL0322	Chromosome	complement(400930..401406)	1118.81	1118.81	1083.26	CTL0322	477	protein_coding	730	730
CTL0323	Chromosome	402067..403047	1638.73	1638.73	1586.67	CTL0323	981	protein_coding	2199	2199
CTL0324	Chromosome	403040..403819	1772.34	1772.34	1716.03	CTL0324	780	protein_coding	1891	1891
CTL0325	Chromosome	403820..405175	551.527	551.527	534.005	CTL0325	1356	protein_coding	1023	1023
CTL0326	Chromosome	405165..406121	660.778	660.778	639.784	CTL0326	957	protein_coding	865	865
dxr	Chromosome	406148..407287	631.659	631.659	611.59	CTL0327	1140	protein_coding	985	985
CTL0328	Chromosome	407483..409342	1005.4	1005.4	973.457	CTL0328	1860	protein_coding	2558	2558
CTL0329	Chromosome	complement(409289..410266)	497.836	497.836	482.019	CTL0329	978	protein_coding	666	666
recF	Chromosome	complement(410424..411521)	183.097	183.097	177.28	CTL0330	1098	protein_coding	275	275
dnaN	Chromosome	complement(411521..412771)	1152.98	1152.98	1116.35	CTL0331	1251	protein_coding	1973	1973
smpB	Chromosome	412901..413356	177.955	177.955	172.301	CTL0332	456	protein_coding	111	111
apbE	Chromosome	complement(413334..414284)	180.65	180.65	174.911	CTL0333	951	protein_coding	235	235
folD	Chromosome	complement(414254..415117)	225.071	225.071	217.92	CTL0334	864	protein_coding	266	266
CTL0335	Chromosome	complement(415235..415630)	276.915	276.915	268.118	CTL0335	396	protein_coding	150	150
ltuB	Chromosome	415955..416248	1101.56	1101.56	1066.56	CTL0336	294	protein_coding	443	443
CTL0337	Chromosome	416281..416601	1965.43	1965.43	1902.98	CTL0337	321	protein_coding	863	863
CTL0338	Chromosome	416611..418293	153.335	153.335	148.464	CTL0338	1683	protein_coding	353	353
CTL0338A	Chromosome	418290..418772	95.3552	95.3552	92.3257	CTL0338A	483	protein_coding	63	63
CTL0339	Chromosome	complement(418786..419871)	834.724	834.724	808.204	CTL0339	1086	protein_coding	1240	1240
CTL0340	Chromosome	complement(420042..421781)	185.705	185.705	179.805	CTL0340	1740	protein_coding	442	442
rpmB	Chromosome	complement(421901..422170)	1194.06	1194.06	1156.12	CTL0341	270	protein_coding	441	441
malQ	Chromosome	complement(422319..423902)	75.2287	75.2287	72.8386	CTL0342	1584	protein_coding	163	163
scc1	Chromosome	complement(423906..424346)	251.974	251.974	243.969	CTL0343	441	protein_coding	152	152
lcrE	Chromosome	complement(424384..425649)	1008.81	1008.81	976.761	CTL0344	1266	protein_coding	1747	1747
lcrD	Chromosome	complement(425667..427793)	1055.17	1055.17	1021.65	CTL0345	2127	protein_coding	3070	3070
sctU	Chromosome	complement(427793..428875)	504.922	504.922	488.88	CTL0346	1083	protein_coding	748	748
CTL0347	Chromosome	429132..430232	276.221	276.221	267.445	CTL0347	1101	protein_coding	416	416
ribF	Chromosome	complement(430241..431146)	522.068	522.068	505.481	CTL0348	906	protein_coding	647	647
truB	Chromosome	complement(431103..431828)	1506.42	1506.42	1458.56	CTL0349	726	protein_coding	1496	1496
rbfA	Chromosome	complement(431866..432237)	2112.6	2112.6	2045.48	CTL0350	372	protein_coding	1075	1075
infA	Chromosome	complement(432244..434934)	2041.04	2041.04	1976.19	CTL0351	2691	protein_coding	7513	7513
nusA	Chromosome	complement(434891..436195)	2123.71	2123.71	2056.23	CTL0352	1305	protein_coding	3791	3791
rpsA	Chromosome	complement(436313..438022)	3129.44	3129.44	3030.01	CTL0353	1710	protein_coding	7320	7320
trxB	Chromosome	438267..439322	617.521	617.521	597.902	CTL0354	1056	protein_coding	892	892
acpS	Chromosome	439328..439687	211.194	211.194	204.484	CTL0355	360	protein_coding	104	104
CTL0356	Chromosome	complement(439688..440149)	460.471	460.471	445.841	CTL0356	462	protein_coding	291	291
CTL0357	Chromosome	440285..440746	270.586	270.586	261.989	CTL0357	462	protein_coding	171	171
CTL0358	Chromosome	440781..441677	300.736	300.736	291.181	CTL0358	897	protein_coding	369	369
fabI	Chromosome	complement(441667..442563)	425.431	425.431	411.915	CTL0359	897	protein_coding	522	522
CTL0360	Chromosome	442875..444845	56.7487	56.7487	54.9457	CTL0360	1971	protein_coding	153	153
CTL0361	Chromosome	complement(445045..445869)	37.2174	37.2174	36.035	CTL0361	825	protein_coding	42	42
CTL0362	Chromosome	445916..447022	170.382	170.382	164.969	CTL0362	1107	protein_coding	258	258
CTL0363	Chromosome	447076..447831	212.741	212.741	205.982	CTL0363	756	protein_coding	220	220
CTL0364	Chromosome	complement(447844..448632)	287.234	287.234	278.108	CTL0364	789	protein_coding	310	310
hsp60_1	Chromosome	complement(448761..450395)	1614.14	1614.14	1562.85	CTL0365	1635	protein_coding	3610	3610
groES	Chromosome	complement(450434..450742)	1071.74	1071.74	1037.69	CTL0366	309	protein_coding	453	453
pepF	Chromosome	complement(450914..452740)	515.781	515.781	499.394	CTL0367	1827	protein_coding	1289	1289
clpB	Chromosome	453042..455645	1016.01	1016.01	983.732	CTL0368	2604	protein_coding	3619	3619
CTL0369	Chromosome	455671..457131	972.741	972.741	941.836	CTL0369	1461	protein_coding	1944	1944
incD	Chromosome	457317..457799	2044.84	2044.84	1979.87	CTL0370	483	protein_coding	1351	1351
incE	Chromosome	457866..458264	2255.47	2255.47	2183.81	CTL0371	399	protein_coding	1231	1231
incF	Chromosome	458269..458583	1380.89	1380.89	1337.01	CTL0372	315	protein_coding	595	595
incG	Chromosome	458670..459173	807.934	807.934	782.265	CTL0373	504	protein_coding	557	557
incA	Chromosome	complement(459340..460080)	172.652	172.652	167.166	CTL0374	741	protein_coding	175	175
CTL0375	Chromosome	complement(460207..460482)	58.2726	58.2726	56.4213	CTL0375	276	protein_coding	22	22
araD	Chromosome	460581..461267	166.004	166.004	160.73	CTL0376	687	protein_coding	156	156
efp_2	Chromosome	461254..461811	719.266	719.266	696.414	CTL0377	558	protein_coding	549	549
accB	Chromosome	461824..462318	249.593	249.593	241.663	CTL0378	495	protein_coding	169	169
accC	Chromosome	462322..463695	372.977	372.977	361.127	CTL0379	1374	protein_coding	701	701
rplM	Chromosome	463918..464370	1905.91	1905.91	1845.36	CTL0380	453	protein_coding	1181	1181
rpsI	Chromosome	464396..464785	635.457	635.457	615.268	CTL0381	390	protein_coding	339	339
CTL0382	Chromosome	complement(464833..465684)	530.274	530.274	513.426	CTL0382	852	protein_coding	618	618
adk	Chromosome	complement(465780..466517)	420.011	420.011	406.667	CTL0383	738	protein_coding	424	424
CTL0384	Chromosome	466724..467368	291.289	291.289	282.035	CTL0384	645	protein_coding	257	257
CTL0385	Chromosome	467365..468066	463.419	463.419	448.696	CTL0385	702	protein_coding	445	445
CTL0386	Chromosome	complement(468069..471485)	192.338	192.338	186.228	CTL0386	3417	protein_coding	899	899
CTL0387	Chromosome	complement(471482..472759)	88.0929	88.0929	85.2941	CTL0387	1278	protein_coding	154	154
CTL0388	Chromosome	complement(472838..473641)	152.758	152.758	147.905	CTL0388	804	protein_coding	168	168
CTL0389	Chromosome	474097..474510	561.536	561.536	543.696	CTL0389	414	protein_coding	318	318
CTL0390	Chromosome	474568..475650	481.971	481.971	466.658	CTL0390	1083	protein_coding	714	714
CTL0391	Chromosome	475740..476459	1222.49	1222.49	1183.65	CTL0391	720	protein_coding	1204	1204
CTL0392	Chromosome	476478..477323	521.072	521.072	504.517	CTL0392	846	protein_coding	603	603
CTL0393	Chromosome	477301..478248	208.212	208.212	201.597	CTL0393	948	protein_coding	270	270
oppA	Chromosome	complement(478245..479525)	169.496	169.496	164.111	CTL0394	1281	protein_coding	297	297
CTL0395	Chromosome	479701..480387	487.371	487.371	471.887	CTL0395	687	protein_coding	458	458
CTL0396	Chromosome	480571..481017	853.717	853.717	826.594	CTL0396	447	protein_coding	522	522
CTL0397	Chromosome	481417..482274	3529.18	3529.18	3417.05	CTL0397	858	protein_coding	4142	4142
CTL0398	Chromosome	482276..483118	4112.3	4112.3	3981.65	CTL0398	843	protein_coding	4742	4742
CTL0399	Chromosome	483118..483984	2301.1	2301.1	2227.99	CTL0399	867	protein_coding	2729	2729
pkn1	Chromosome	484170..486014	618.526	618.526	598.874	CTL0400	1845	protein_coding	1561	1561
dnlJ	Chromosome	486025..488016	338.738	338.738	327.976	CTL0401	1992	protein_coding	923	923
CTL0402	Chromosome	488114..492463	768.366	768.366	743.954	CTL0402	4350	protein_coding	4572	4572
mhpA	Chromosome	complement(492526..494049)	442.28	442.28	428.228	CTL0403	1524	protein_coding	922	922
CTL0404	Chromosome	complement(494249..495196)	146.52	146.52	141.865	CTL0404	948	protein_coding	190	190
rpmG	Chromosome	495595..495753	790.829	790.829	765.703	CTL0405	159	protein_coding	172	172
CTL0406	Chromosome	495789..497300	487.371	487.371	471.887	CTL0406	1512	protein_coding	1008	1008
CTL0407	Chromosome	497305..497982	215.651	215.651	208.799	CTL0407	678	protein_coding	200	200
CTL0408	Chromosome	complement(498133..500565)	402.337	402.337	389.554	CTL0408	2433	protein_coding	1339	1339
CTL0411	Chromosome	complement(502302..503240)	18.6852	18.6852	18.0915	CTL0411	939	protein_coding	24	24
CTL0413	Chromosome	complement(503754..504959)	93.3522	93.3522	90.3863	CTL0413	1206	protein_coding	154	154
CTL0417	Chromosome	complement(507306..508052)	94.9297	94.9297	91.9137	CTL0417	747	protein_coding	97	97
CTL0419	Chromosome	508663..510192	225.529	225.529	218.363	CTL0419	1530	protein_coding	472	472
CTL0419A	Chromosome	510245..510505	95.2335	95.2335	92.2078	CTL0419A	261	protein_coding	34	34
trpR	Chromosome	511407..511691	302.683	302.683	293.067	CTL0422	285	protein_coding	118	118
trpB	Chromosome	512040..513218	160.597	160.597	155.495	CTL0423	1179	protein_coding	259	259
trpA	Chromosome	513211..513972	233.132	233.132	225.725	CTL0424	762	protein_coding	243	243
CTL0425	Chromosome	complement(514163..514684)	140.049	140.049	135.6	CTL0425	522	protein_coding	100	100
CTL0426	Chromosome	complement(514761..514916)	46.8626	46.8626	45.3737	CTL0426	156	protein_coding	10	10
oppA2	Chromosome	515293..516882	153.108	153.108	148.244	CTL0427	1590	protein_coding	333	333
dsbB	Chromosome	complement(516909..517316)	103.925	103.925	100.623	CTL0428	408	protein_coding	58	58
dsbG	Chromosome	complement(517313..518029)	519.999	519.999	503.478	CTL0429	717	protein_coding	510	510
CTL0430	Chromosome	518175..519389	607.71	607.71	588.402	CTL0430	1215	protein_coding	1010	1010
CTL0431	Chromosome	complement(519391..519903)	1467.81	1467.81	1421.18	CTL0431	513	protein_coding	1030	1030
CTL0432	Chromosome	complement(520047..520739)	3399.99	3399.99	3291.97	CTL0432	693	protein_coding	3223	3223
CTL0433	Chromosome	complement(521047..521757)	535.697	535.697	518.677	CTL0433	711	protein_coding	521	521
kdsB	Chromosome	522125..522889	1127.64	1127.64	1091.82	CTL0434	765	protein_coding	1180	1180
pyrG	Chromosome	522865..524484	513.094	513.094	496.792	CTL0435	1620	protein_coding	1137	1137
CTL0436	Chromosome	524471..524917	260.04	260.04	251.779	CTL0436	447	protein_coding	159	159
zwf	Chromosome	525034..526557	956.514	956.514	926.124	CTL0437	1524	protein_coding	1994	1994
devB	Chromosome	526582..527352	516.765	516.765	500.347	CTL0438	771	protein_coding	545	545
dnaX_1	Chromosome	complement(527349..528221)	504.957	504.957	488.914	CTL0439	873	protein_coding	603	603
tdk	Chromosome	complement(528235..528846)	498.122	498.122	482.296	CTL0440	612	protein_coding	417	417
gyrA	Chromosome	complement(528848..531358)	1447.56	1447.56	1401.57	CTL0441	2511	protein_coding	4972	4972
gyrB2	Chromosome	complement(531373..533787)	1436.99	1436.99	1391.33	CTL0442	2415	protein_coding	4747	4747
CTL0443	Chromosome	complement(533790..534140)	1189.27	1189.27	1151.48	CTL0443	351	protein_coding	571	571
CTL0444	Chromosome	complement(534287..534982)	152.303	152.303	147.465	CTL0444	696	protein_coding	145	145
tgt	Chromosome	complement(535086..536204)	241.072	241.072	233.413	CTL0445	1119	protein_coding	369	369
mgtE	Chromosome	complement(536331..537743)	786.934	786.934	761.932	CTL0446	1413	protein_coding	1521	1521
CTL0447	Chromosome	complement(538183..539274)	206.196	206.196	199.644	CTL0447	1092	protein_coding	308	308
CTL0448	Chromosome	539500..539820	40.9938	40.9938	39.6914	CTL0448	321	protein_coding	18	18
gcp	Chromosome	539896..540912	252.312	252.312	244.295	CTL0449	1017	protein_coding	351	351
oppA3	Chromosome	540876..542432	263.406	263.406	255.037	CTL0450	1557	protein_coding	561	561
oppB	Chromosome	542591..543532	291.026	291.026	281.78	CTL0451	942	protein_coding	375	375
oppC	Chromosome	543564..544409	219.49	219.49	212.516	CTL0452	846	protein_coding	254	254
oppD	Chromosome	544402..545235	310.305	310.305	300.446	CTL0453	834	protein_coding	354	354
oppF	Chromosome	545250..545993	207.329	207.329	200.742	CTL0454	744	protein_coding	211	211
CTL0455	Chromosome	546305..547054	517.588	517.588	501.144	CTL0455	750	protein_coding	531	531
CTL0456	Chromosome	547084..548499	277.244	277.244	268.436	CTL0456	1416	protein_coding	537	537
pfkA	Chromosome	548519..550180	318.463	318.463	308.345	CTL0457	1662	protein_coding	724	724
CTL0458	Chromosome	550189..551037	324.627	324.627	314.313	CTL0458	849	protein_coding	377	377
pfkA_2	Chromosome	551019..552665	1862.93	1862.93	1803.74	CTL0459	1647	protein_coding	4197	4197
gseA	Chromosome	complement(552911..554206)	548.293	548.293	530.873	CTL0460	1296	protein_coding	972	972
leuS	Chromosome	complement(554203..556662)	475.187	475.187	460.09	CTL0461	2460	protein_coding	1599	1599
hemL	Chromosome	556859..558127	464.904	464.904	450.133	CTL0462	1269	protein_coding	807	807
CTL0463	Chromosome	complement(558119..558688)	318.074	318.074	307.968	CTL0463	570	protein_coding	248	248
CTL0464	Chromosome	complement(558708..559154)	538.071	538.071	520.976	CTL0464	447	protein_coding	329	329
rpiA	Chromosome	complement(559144..559872)	320.903	320.903	310.707	CTL0465	729	protein_coding	320	320
CTL0466	Chromosome	complement(559967..561610)	502.046	502.046	486.095	CTL0466	1644	protein_coding	1129	1129
dhnA	Chromosome	561914..562960	964.269	964.269	933.633	CTL0467	1047	protein_coding	1381	1381
xasA	Chromosome	562974..564374	630.869	630.869	610.826	CTL0468	1401	protein_coding	1209	1209
CTL0469	Chromosome	564468..565232	575.289	575.289	557.012	CTL0469	765	protein_coding	602	602
surE	Chromosome	565363..566214	627.233	627.233	607.305	CTL0470	852	protein_coding	731	731
ubiA	Chromosome	566326..567234	165.674	165.674	160.41	CTL0471	909	protein_coding	206	206
CTL0472	Chromosome	567231..567809	655.3	655.3	634.48	CTL0472	579	protein_coding	519	519
CTL0473	Chromosome	complement(567806..568702)	1139.37	1139.37	1103.17	CTL0473	897	protein_coding	1398	1398
CTL0474	Chromosome	complement(568992..569132)	57.0328	57.0328	55.2208	CTL0474	141	protein_coding	11	11
CTL0475	Chromosome	complement(569159..569545)	126.565	126.565	122.544	CTL0475	387	protein_coding	67	67
CTL0476	Chromosome	complement(569687..570493)	540.819	540.819	523.637	CTL0476	807	protein_coding	597	597
CTL0477	Chromosome	complement(570885..571328)	82.3262	82.3262	79.7106	CTL0477	444	protein_coding	50	50
CTL0477A	Chromosome	complement(571436..571804)	146.608	146.608	141.95	CTL0477A	369	protein_coding	74	74
CTL0478	Chromosome	complement(571903..572418)	155.845	155.845	150.894	CTL0478	516	protein_coding	110	110
CTL0479	Chromosome	complement(572547..572948)	161.851	161.851	156.709	CTL0479	402	protein_coding	89	89
CTL0480	Chromosome	complement(573229..573819)	204.102	204.102	197.618	CTL0480	591	protein_coding	165	165
CTL0481	Chromosome	complement(573969..574616)	111.689	111.689	108.141	CTL0481	648	protein_coding	99	99
CTL0482	Chromosome	574842..576089	109.541	109.541	106.061	CTL0482	1248	protein_coding	187	187
CTL0483	Chromosome	576273..577745	159.81	159.81	154.733	CTL0483	1473	protein_coding	322	322
incB	Chromosome	577850..578197	621.818	621.818	602.063	CTL0484	348	protein_coding	296	296
incC	Chromosome	578274..578810	336.259	336.259	325.576	CTL0485	537	protein_coding	247	247
CTL0486	Chromosome	578868..581654	147.156	147.156	142.48	CTL0486	2787	protein_coding	561	561
CTL0487	Chromosome	581683..582096	271.939	271.939	263.299	CTL0487	414	protein_coding	154	154
acpP	Chromosome	complement(582157..582390)	3483.45	3483.45	3372.78	CTL0488	234	protein_coding	1115	1115
fabG	Chromosome	complement(582759..583505)	1852.6	1852.6	1793.74	CTL0489	747	protein_coding	1893	1893
fabD	Chromosome	complement(583502..584428)	1320.95	1320.95	1278.98	CTL0490	927	protein_coding	1675	1675
fabH	Chromosome	complement(584445..585428)	1780.09	1780.09	1723.54	CTL0491	984	protein_coding	2396	2396
recR	Chromosome	585566..586168	155.183	155.183	150.253	CTL0492	603	protein_coding	128	128
CTL0493	Chromosome	586542..588920	1757.12	1757.12	1701.29	CTL0493	2379	protein_coding	5718	5718
ompH	Chromosome	588987..589508	964.939	964.939	934.282	CTL0494	522	protein_coding	689	689
lpxD	Chromosome	589536..590600	1224.61	1224.61	1185.7	CTL0495	1065	protein_coding	1784	1784
CTL0496	Chromosome	complement(590597..591793)	221.699	221.699	214.655	CTL0496	1197	protein_coding	363	363
pdhA	Chromosome	592015..593037	377.32	377.32	365.332	CTL0497	1023	protein_coding	528	528
pdhB	Chromosome	593030..594016	413.303	413.303	400.172	CTL0498	987	protein_coding	558	558
pdhC	Chromosome	594021..595310	379.696	379.696	367.633	CTL0499	1290	protein_coding	670	670
glgP	Chromosome	complement(595337..597781)	619.829	619.829	600.136	CTL0500	2445	protein_coding	2073	2073
CTL0500A	Chromosome	597937..598287	383.232	383.232	371.056	CTL0500A	351	protein_coding	184	184
dnaA	Chromosome	complement(598341..599711)	556.691	556.691	539.004	CTL0501	1371	protein_coding	1044	1044
oxaA	Chromosome	complement(599788..602151)	1126.89	1126.89	1091.09	CTL0503	2364	protein_coding	3644	3644
lgt	Chromosome	complement(602461..603279)	243.686	243.686	235.943	CTL0504	819	protein_coding	273	273
CTL0505	Chromosome	603530..604177	1286.12	1286.12	1245.26	CTL0505	648	protein_coding	1140	1140
CTL0506	Chromosome	604181..604951	762.347	762.347	738.127	CTL0506	771	protein_coding	804	804
CTL0507	Chromosome	complement(605159..605542)	251.301	251.301	243.317	CTL0507	384	protein_coding	132	132
CTL0508	Chromosome	605731..606975	149.735	149.735	144.977	CTL0508	1245	protein_coding	255	255
CTL0509	Chromosome	606965..608179	336.948	336.948	326.243	CTL0509	1215	protein_coding	560	560
CTL0510	Chromosome	complement(608183..609307)	692.717	692.717	670.709	CTL0510	1125	protein_coding	1066	1066
CTL0511	Chromosome	complement(609313..610059)	826.965	826.965	800.692	CTL0511	747	protein_coding	845	845
CTL0512	Chromosome	610378..610869	658.248	658.248	637.335	CTL0512	492	protein_coding	443	443
dnaQ	Chromosome	610878..611576	644.25	644.25	623.782	CTL0513	699	protein_coding	616	616
CTL0514	Chromosome	611573..612343	341.349	341.349	330.504	CTL0514	771	protein_coding	360	360
CTL0515	Chromosome	612336..612926	311.72	311.72	301.816	CTL0515	591	protein_coding	252	252
CTL0516	Chromosome	complement(612947..614887)	376.639	376.639	364.673	CTL0516	1941	protein_coding	1000	1000
accA	Chromosome	complement(614853..615827)	855.524	855.524	828.343	CTL0517	975	protein_coding	1141	1141
CTL0518	Chromosome	complement(615960..617141)	966.702	966.702	935.989	CTL0518	1182	protein_coding	1563	1563
ihfA	Chromosome	complement(617259..617561)	5474.48	5474.48	5300.55	CTL0519	303	protein_coding	2269	2269
amiA	Chromosome	complement(617781..618560)	1579.27	1579.27	1529.09	CTL0520	780	protein_coding	1685	1685
murE	Chromosome	complement(618475..619926)	1433.42	1433.42	1387.87	CTL0521	1452	protein_coding	2846	2847
pbp	Chromosome	complement(620249..622192)	228.643	228.643	221.379	CTL0522	1944	protein_coding	608	608
CTL0523	Chromosome	complement(622179..622466)	423.911	423.911	410.443	CTL0523	288	protein_coding	167	167
mraW	Chromosome	complement(622466..623368)	453.369	453.369	438.965	CTL0524	903	protein_coding	560	560
CTL0525	Chromosome	623646..624212	990.214	990.214	958.754	CTL0525	567	protein_coding	768	768
CTL0526	Chromosome	624219..624638	349.863	349.863	338.747	CTL0526	420	protein_coding	201	201
dnaA2	Chromosome	624880..626247	957.642	957.642	927.216	CTL0527	1368	protein_coding	1792	1792
CTL0528	Chromosome	626299..626883	592.343	592.343	573.524	CTL0528	585	protein_coding	474	474
CTL0529	Chromosome	complement(626855..627514)	391.005	391.005	378.582	CTL0529	660	protein_coding	353	353
nqrB	Chromosome	627516..629027	653.696	653.696	632.928	CTL0530	1512	protein_coding	1352	1352
nqrC	Chromosome	629031..629981	310.565	310.565	300.698	CTL0531	951	protein_coding	404	404
nqrD	Chromosome	629971..630612	354.141	354.141	342.89	CTL0532	642	protein_coding	311	311
nqrE	Chromosome	630618..631352	417.747	417.747	404.474	CTL0533	735	protein_coding	420	420
gcsH	Chromosome	complement(631376..631729)	450.199	450.199	435.895	CTL0534	354	protein_coding	218	218
CTL0535	Chromosome	complement(631749..633821)	640.071	640.071	619.736	CTL0535	2073	protein_coding	1815	1815
CTL0536	Chromosome	complement(634016..635440)	187.766	187.766	181.801	CTL0536	1425	protein_coding	366	366
lplA_1	Chromosome	complement(635446..636165)	117.781	117.781	114.039	CTL0537	720	protein_coding	116	116
clpC	Chromosome	636430..638994	1446.72	1446.72	1400.76	CTL0538	2565	protein_coding	5076	5076
trmU	Chromosome	complement(638975..640051)	526.062	526.062	509.349	CTL0539	1077	protein_coding	775	775
CTL0540	Chromosome	640283..641977	899.696	899.696	871.112	CTL0540	1695	protein_coding	2086	2086
CTL0541	Chromosome	complement(642064..643209)	2477.68	2477.68	2398.96	CTL0541	1146	protein_coding	3884	3884
CTL0542	Chromosome	complement(643267..643944)	1000.62	1000.62	968.83	CTL0542	678	protein_coding	928	928
ptsN_2	Chromosome	complement(643947..644423)	1351.77	1351.77	1308.82	CTL0543	477	protein_coding	882	882
dut	Chromosome	complement(644425..644862)	1607.32	1607.32	1556.26	CTL0544	438	protein_coding	963	963
accD	Chromosome	complement(644899..645825)	1052.03	1052.03	1018.6	CTL0545	927	protein_coding	1334	1334
sodM	Chromosome	complement(645896..646516)	1177.23	1177.23	1139.82	CTL0546	621	protein_coding	1000	1000
mrsA	Chromosome	complement(646648..648429)	1046.13	1046.13	1012.89	CTL0547	1782	protein_coding	2550	2550
CTL0548	Chromosome	complement(648581..649048)	545.168	545.168	527.848	CTL0548	468	protein_coding	349	349
rnc	Chromosome	649157..649852	323.514	323.514	313.235	CTL0549	696	protein_coding	308	308
radA	Chromosome	649836..651200	347.051	347.051	336.025	CTL0550	1365	protein_coding	648	648
hemC	Chromosome	651244..651903	261.408	261.408	253.103	CTL0551	660	protein_coding	236	236
pknD	Chromosome	complement(652698..655502)	322.395	322.395	312.152	CTL0553	2805	protein_coding	1237	1237
valS	Chromosome	complement(655517..658336)	648.1	648.1	627.509	CTL0554	2820	protein_coding	2500	2500
CTL0555	Chromosome	complement(658463..658978)	542.625	542.625	525.386	CTL0555	516	protein_coding	383	383
atpK	Chromosome	complement(658899..659324)	401.566	401.566	388.808	CTL0556	426	protein_coding	234	234
atpI	Chromosome	complement(659386..661335)	315.292	315.292	305.275	CTL0557	1950	protein_coding	841	841
atpD	Chromosome	complement(661341..661952)	379.863	379.863	367.794	CTL0558	612	protein_coding	318	318
atpB	Chromosome	complement(661937..663253)	480.155	480.155	464.9	CTL0559	1317	protein_coding	865	865
atpA	Chromosome	complement(663256..665031)	292.258	292.258	282.973	CTL0560	1776	protein_coding	710	710
CTL0561	Chromosome	complement(665025..665825)	396.103	396.103	383.519	CTL0561	801	protein_coding	434	434
atpE	Chromosome	complement(665992..666618)	448.895	448.895	434.633	CTL0562	627	protein_coding	385	385
CTL0563	Chromosome	666727..667437	651.885	651.885	631.174	CTL0563	711	protein_coding	634	634
CTL0564	Chromosome	complement(667445..667816)	2120.46	2120.46	2053.09	CTL0564	372	protein_coding	1079	1079
tal	Chromosome	complement(667861..668844)	3185.74	3185.74	3084.53	CTL0565	984	protein_coding	4288	4288
rpoC	Chromosome	complement(668956..673146)	2744.04	2744.04	2656.85	CTL0566	4191	protein_coding	15731	15731
rpoB	Chromosome	complement(673171..676929)	2981.21	2981.21	2886.49	CTL0567	3759	protein_coding	15329	15329
rplL	Chromosome	complement(677290..677682)	3744.57	3744.57	3625.6	CTL0568	393	protein_coding	2013	2013
rplJ	Chromosome	complement(677714..678232)	2634.06	2634.06	2550.37	CTL0569	519	protein_coding	1870	1870
rplA	Chromosome	complement(678254..678952)	2313.44	2313.44	2239.94	CTL0570	699	protein_coding	2212	2212
rplK	Chromosome	complement(678975..679400)	3013.46	3013.46	2917.72	CTL0571	426	protein_coding	1756	1756
nusG	Chromosome	complement(679506..680054)	905.498	905.498	876.73	CTL0572	549	protein_coding	680	680
secE	Chromosome	complement(680058..680306)	155.606	155.606	150.663	CTL0573	249	protein_coding	53	53
tufA	Chromosome	complement(680449..681633)	3230.22	3230.22	3127.59	CTL0574	1185	protein_coding	5236	5236
infA2	Chromosome	complement(681981..682202)	517.009	517.009	500.583	CTL0575	222	protein_coding	157	157
CTL0576	Chromosome	682615..683526	711.818	711.818	689.203	CTL0576	912	protein_coding	888	888
CTL0577	Chromosome	683523..683969	225.695	225.695	218.525	CTL0577	447	protein_coding	138	138
CTL0580	Chromosome	complement(686181..686363)	283.634	283.634	274.623	CTL0580	183	protein_coding	71	71
trpC	Chromosome	complement(687086..687712)	608.631	608.631	589.294	CTL0581	627	protein_coding	522	522
tpiS	Chromosome	687908..688732	490.03	490.03	474.461	CTL0582	825	protein_coding	553	553
xseA	Chromosome	688746..690296	245.1	245.1	237.313	CTL0583	1551	protein_coding	520	520
xseB	Chromosome	690280..690498	1462.11	1462.11	1415.66	CTL0583A	219	protein_coding	438	438
CTL0584	Chromosome	690505..690777	1188.97	1188.97	1151.2	CTL0584	273	protein_coding	444	444
dxs	Chromosome	690774..692696	363.057	363.057	351.523	CTL0585	1923	protein_coding	955	955
pykF	Chromosome	692793..694250	648.825	648.825	628.212	CTL0586	1458	protein_coding	1294	1294
uvrA	Chromosome	694273..699633	108.002	108.002	104.57	CTL0587	5361	protein_coding	792	792
dnaX_2	Chromosome	699851..701251	273.951	273.951	265.247	CTL0588	1401	protein_coding	525	525
CTL0589	Chromosome	701244..701534	283.881	283.881	274.862	CTL0589	291	protein_coding	113	113
ptsI	Chromosome	complement(701544..703259)	440.083	440.083	426.101	CTL0590	1716	protein_coding	1033	1033
ptsH	Chromosome	complement(703259..703588)	285.777	285.777	276.697	CTL0591	330	protein_coding	129	129
CTL0592	Chromosome	complement(703726..704187)	300.651	300.651	291.099	CTL0592	462	protein_coding	190	190
CTL0592A	Chromosome	complement(704244..704426)	275.644	275.644	266.887	CTL0592A	183	protein_coding	69	69
CTL0593	Chromosome	704471..706000	46.8259	46.8259	45.3382	CTL0593	1530	protein_coding	98	98
CTL0594	Chromosome	complement(706072..708108)	760.127	760.127	735.977	CTL0594	2037	protein_coding	2118	2118
dnaJ	Chromosome	complement(708143..709321)	1654.33	1654.33	1601.77	CTL0595	1179	protein_coding	2668	2668
rpsU	Chromosome	complement(709350..709526)	4873.71	4873.71	4718.87	CTL0596	177	protein_coding	1180	1180
CTL0597	Chromosome	complement(709724..710356)	420.387	420.387	407.03	CTL0597	633	protein_coding	364	364
lon	Chromosome	710666..713125	859.14	859.14	831.844	CTL0598	2460	protein_coding	2891	2891
CTL0599	Chromosome	713227..713592	123.84	123.84	119.906	CTL0599	366	protein_coding	62	62
CTL0600	Chromosome	713935..714849	164.588	164.588	159.359	CTL0600	915	protein_coding	206	206
xerC	Chromosome	714911..715858	49.354	49.354	47.786	CTL0601	948	protein_coding	64	64
CTL0602	Chromosome	715912..717501	2746.75	2746.75	2659.48	CTL0602	1590	protein_coding	5974	5974
CTL0603	Chromosome	717537..718127	886.917	886.917	858.738	CTL0603	591	protein_coding	717	717
CTL0604	Chromosome	718109..719809	342.965	342.965	332.069	CTL0604	1701	protein_coding	798	798
CTL0605	Chromosome	719816..721918	239.862	239.862	232.241	CTL0605	2103	protein_coding	690	690
secG	Chromosome	complement(721992..722300)	257.881	257.881	249.688	CTL0606	309	protein_coding	109	109
def	Chromosome	complement(722456..723001)	957.336	957.336	926.921	CTL0607	546	protein_coding	715	715
ksgA	Chromosome	complement(723276..724109)	1527.86	1527.86	1479.31	CTL0608	834	protein_coding	1743	1743
CTL0609	Chromosome	complement(724125..725186)	1964.63	1964.63	1902.21	CTL0609	1062	protein_coding	2854	2854
CTL0610	Chromosome	complement(725491..727605)	107.153	107.153	103.748	CTL0610	2115	protein_coding	310	310
CTL0611A	Chromosome	728062..728394	632.265	632.265	612.178	CTL0611A	333	protein_coding	288	288
CTL0613	Chromosome	complement(729014..729604)	2210.49	2210.49	2140.26	CTL0613	591	protein_coding	1787	1787
CTL0614	Chromosome	complement(729856..730482)	223.864	223.864	216.752	CTL0614	627	protein_coding	192	192
dapA	Chromosome	complement(730644..731504)	3016.78	3016.78	2920.93	CTL0615	861	protein_coding	3553	3553
lysC	Chromosome	complement(731514..732809)	3587.59	3587.59	3473.61	CTL0616	1296	protein_coding	6360	6360
asd	Chromosome	complement(732802..733806)	1644.7	1644.7	1592.44	CTL0617	1005	protein_coding	2261	2261
dapB	Chromosome	complement(733816..734577)	1852.59	1852.59	1793.73	CTL0618	762	protein_coding	1931	1931
CTL0619	Chromosome	complement(734754..736481)	361.721	361.721	350.229	CTL0619	1728	protein_coding	855	855
aroA	Chromosome	736651..737973	267.999	267.999	259.484	CTL0620	1323	protein_coding	485	485
aroL	Chromosome	737915..738469	517.667	517.667	501.22	CTL0621	555	protein_coding	393	393
aroC	Chromosome	738462..739535	154.516	154.516	149.607	CTL0622	1074	protein_coding	227	227
aroB	Chromosome	739532..740653	71.0207	71.0207	68.7643	CTL0623	1122	protein_coding	109	109
aroE	Chromosome	740634..742076	97.2716	97.2716	94.1812	CTL0624	1443	protein_coding	192	192
CTL0625	Chromosome	742118..742903	143.235	143.235	138.684	CTL0625	786	protein_coding	154	154
CTL0626	Chromosome	743044..744372	749.209	749.209	725.406	CTL0626	1329	protein_coding	1362	1362
CTL0628	Chromosome	745044..746495	601.662	601.662	582.546	CTL0628	1452	protein_coding	1195	1195
CTL0629	Chromosome	746667..747725	659.953	659.953	638.986	CTL0629	1059	protein_coding	956	956
mdhC	Chromosome	complement(747767..748747)	1020.2	1020.2	987.788	CTL0630	981	protein_coding	1369	1369
ltuA	Chromosome	complement(748937..749077)	77.772	77.772	75.3011	CTL0631	141	protein_coding	15	15
pgi	Chromosome	complement(749192..750769)	577.711	577.711	559.356	CTL0633	1578	protein_coding	1247	1247
CTL0634	Chromosome	complement(750882..752225)	584.737	584.737	566.159	CTL0634	1344	protein_coding	1075	1075
phnP	Chromosome	complement(752238..753038)	869.784	869.784	842.15	CTL0635	801	protein_coding	953	953
artJ	Chromosome	complement(753067..753840)	1235.43	1235.43	1196.18	CTL0636	774	protein_coding	1308	1308
aroG	Chromosome	complement(753909..754745)	386.927	386.927	374.634	CTL0637	837	protein_coding	443	443
CTL0638	Chromosome	complement(754882..755073)	2535.85	2535.85	2455.29	CTL0638	192	protein_coding	666	666
CTL0639	Chromosome	755256..755987	197.745	197.745	191.462	CTL0639	732	protein_coding	198	198
CTL0640	Chromosome	complement(755998..757617)	301.448	301.448	291.871	CTL0640	1620	protein_coding	668	668
CTL0641	Chromosome	complement(757632..757967)	733.233	733.233	709.937	CTL0641	336	protein_coding	337	337
CTL0642	Chromosome	complement(757964..758833)	1219.27	1219.27	1180.53	CTL0642	870	protein_coding	1451	1451
CTL0643	Chromosome	759120..761195	296.508	296.508	287.087	CTL0643	2076	protein_coding	842	842
CTL0644	Chromosome	complement(761209..761556)	317.211	317.211	307.133	CTL0644	348	protein_coding	151	151
CTL0645	Chromosome	761738..762964	179.338	179.338	173.641	CTL0645	1227	protein_coding	301	301
dapL	Chromosome	763072..764256	262.193	262.193	253.863	CTL0646	1185	protein_coding	425	425
CTL0647	Chromosome	764264..765271	80.5033	80.5033	77.9456	CTL0647	1008	protein_coding	111	111
CTL0648	Chromosome	complement(765280..766410)	74.3338	74.3338	71.9721	CTL0648	1131	protein_coding	115	115
proS	Chromosome	766611..768356	738.175	738.175	714.722	CTL0649	1746	protein_coding	1763	1763
CTL0650	Chromosome	768425..769603	811.665	811.665	785.878	CTL0650	1179	protein_coding	1309	1309
grpE	Chromosome	769600..770172	655.782	655.782	634.947	CTL0651	573	protein_coding	514	514
dnaK	Chromosome	770198..772180	1236.86	1236.86	1197.56	CTL0652	1983	protein_coding	3355	3355
vacB	Chromosome	772473..774557	1139.54	1139.54	1103.33	CTL0654	2085	protein_coding	3250	3250
CTL0655	Chromosome	774813..775577	1796.58	1796.58	1739.5	CTL0655	765	protein_coding	1880	1880
CTL0656	Chromosome	complement(776000..776986)	916.228	916.228	887.119	CTL0656	987	protein_coding	1237	1237
sucB_2	Chromosome	complement(777018..778184)	679.689	679.689	658.094	CTL0657	1167	protein_coding	1085	1085
gltT	Chromosome	complement(778430..779668)	2041.53	2041.53	1976.67	CTL0658	1239	protein_coding	3460	3460
CTL0659	Chromosome	complement(779665..780774)	4579.31	4579.31	4433.82	CTL0659	1110	protein_coding	6953	6953
CTL0660	Chromosome	complement(780940..781749)	484.664	484.664	469.265	CTL0660	810	protein_coding	537	537
CTL0661	Chromosome	complement(781737..782564)	671.901	671.901	650.554	CTL0661	828	protein_coding	761	761
ribC	Chromosome	complement(782561..783160)	1460.9	1460.9	1414.48	CTL0662	600	protein_coding	1199	1199
CTL0663	Chromosome	783553..784017	1451.11	1451.11	1405.01	CTL0663	465	protein_coding	923	923
dksA	Chromosome	784031..784405	1349.04	1349.04	1306.18	CTL0664	375	protein_coding	692	692
lspA	Chromosome	784411..784914	536.689	536.689	519.637	CTL0665	504	protein_coding	370	370
CTL0666	Chromosome	785016..786377	405.248	405.248	392.373	CTL0666	1362	protein_coding	755	755
pcnB_2	Chromosome	786593..787870	356.948	356.948	345.607	CTL0667	1278	protein_coding	624	624
lpxB	Chromosome	787931..789754	186.371	186.371	180.45	CTL0668	1824	protein_coding	465	465
pmpA	Chromosome	789861..792788	308.102	308.102	298.314	CTL0669	2928	protein_coding	1234	1234
pmpB	Chromosome	792927..798176	649.178	649.178	628.553	CTL0670	5250	protein_coding	4662	4662
pmpC	Chromosome	798351..803675	2489.3	2489.3	2410.21	CTL0671	5325	protein_coding	18132	18132
CTL0672	Chromosome	804228..805058	235.768	235.768	228.277	CTL0672	831	protein_coding	268	268
CTL0673	Chromosome	805055..805765	252.939	252.939	244.903	CTL0673	711	protein_coding	246	246
CTL0674	Chromosome	805756..806637	613.358	613.358	593.871	CTL0674	882	protein_coding	740	740
CTL0675	Chromosome	complement(806553..807560)	287.201	287.201	278.076	CTL0675	1008	protein_coding	396	396
rpmA	Chromosome	complement(807650..807901)	417.747	417.747	404.474	CTL0676	252	protein_coding	144	144
rplU	Chromosome	complement(807932..808255)	2048.76	2048.76	1983.67	CTL0677	324	protein_coding	908	908
CTL0678	Chromosome	808805..809506	562.351	562.351	544.485	CTL0678	702	protein_coding	540	540
CTL0679	Chromosome	809691..809852	2102.92	2102.92	2036.1	CTL0679	162	protein_coding	466	466
CTL0680	Chromosome	809869..810030	776.184	776.184	751.524	CTL0680	162	protein_coding	172	172
CTL0681	Chromosome	810043..810528	813.79	813.79	787.935	CTL0681	486	protein_coding	541	541
CTL0682	Chromosome	810661..811770	167.287	167.287	161.972	CTL0682	1110	protein_coding	254	254
rsbV	Chromosome	811959..812309	599.841	599.841	580.784	CTL0683	351	protein_coding	288	288
CTL0684	Chromosome	812487..814352	414.109	414.109	400.952	CTL0684	1866	protein_coding	1057	1057
CTL0685	Chromosome	814549..815658	311.522	311.522	301.625	CTL0685	1110	protein_coding	473	473
CTL0686	Chromosome	815631..816452	586.98	586.98	568.331	CTL0686	822	protein_coding	660	660
ubiE	Chromosome	816388..817077	1025.6	1025.6	993.014	CTL0687	690	protein_coding	968	968
CTL0688	Chromosome	complement(817103..818092)	2828.97	2828.97	2739.09	CTL0688	990	protein_coding	3831	3831
dapF	Chromosome	complement(818153..818980)	965.03	965.03	934.37	CTL0689	828	protein_coding	1093	1093
clpP_2	Chromosome	complement(818949..819527)	2207.06	2207.06	2136.94	CTL0690	579	protein_coding	1748	1748
glyA	Chromosome	complement(819539..821032)	575.94	575.94	557.641	CTL0691	1494	protein_coding	1177	1177
CTL0692	Chromosome	821396..822067	124.019	124.019	120.078	CTL0692	672	protein_coding	114	114
ispF	Chromosome	822170..822706	515.96	515.96	499.567	CTL0693	537	protein_coding	379	379
CTL0694	Chromosome	complement(822703..823755)	819.228	819.228	793.2	CTL0694	1053	protein_coding	1180	1180
rpsJ	Chromosome	complement(823772..824089)	4795.55	4795.55	4643.19	CTL0695	318	protein_coding	2086	2086
fusA	Chromosome	complement(824097..826181)	3310.62	3310.62	3205.44	CTL0696	2085	protein_coding	9442	9442
rpsG	Chromosome	complement(826223..826696)	3169.46	3169.46	3068.76	CTL0697	474	protein_coding	2055	2055
rpsL	Chromosome	complement(826746..827135)	2365.62	2365.62	2290.47	CTL0698	390	protein_coding	1262	1262
CTL0699	Chromosome	827377..827715	157.425	157.425	152.424	CTL0699	339	protein_coding	73	73
tsp	Chromosome	827873..829822	112.095	112.095	108.534	CTL0700	1950	protein_coding	299	299
crpA	Chromosome	complement(829929..830381)	209.796	209.796	203.13	CTL0701	453	protein_coding	130	130
omcB	Chromosome	complement(830559..832220)	7020.7	7020.7	6797.64	CTL0702	1662	protein_coding	15961	15961
omcA	Chromosome	complement(832367..832633)	3898.97	3898.97	3775.09	CTL0703	267	protein_coding	1424	1424
CTL0704	Chromosome	832970..833194	269.679	269.679	261.111	CTL0704	225	protein_coding	83	83
gltX	Chromosome	complement(833191..834711)	810.363	810.363	784.617	CTL0705	1521	protein_coding	1686	1686
euo	Chromosome	complement(834982..835533)	654.243	654.243	633.457	CTL0706	552	protein_coding	494	494
recJ	Chromosome	complement(835937..837691)	905.177	905.177	876.419	CTL0707	1755	protein_coding	2173	2173
secF	Chromosome	complement(837809..842011)	851.943	851.943	824.876	CTL0708	4203	protein_coding	4898	4898
CTL0709	Chromosome	complement(842431..842763)	577.381	577.381	559.037	CTL0709	333	protein_coding	263	263
uppS	Chromosome	843225..843986	489.29	489.29	473.745	CTL0710	762	protein_coding	510	510
cdsA	Chromosome	843992..844909	304.209	304.209	294.544	CTL0711	918	protein_coding	382	382
cmk	Chromosome	844906..845556	378.443	378.443	366.419	CTL0712	651	protein_coding	337	337
plsC	Chromosome	845553..846203	441.329	441.329	427.308	CTL0713	651	protein_coding	393	393
argS	Chromosome	846218..847909	397.933	397.933	385.291	CTL0714	1692	protein_coding	921	921
murA	Chromosome	complement(847947..849281)	712.986	712.986	690.333	CTL0715	1335	protein_coding	1302	1302
tarp	Chromosome	849494..852511	349.783	349.783	338.67	CTL0716	3018	protein_coding	1444	1444
CTL0717	Chromosome	complement(852563..853279)	1273.49	1273.49	1233.03	CTL0717	717	protein_coding	1249	1249
CTL0718	Chromosome	complement(853462..853965)	448.207	448.207	433.967	CTL0718	504	protein_coding	309	309
prfB	Chromosome	complement(853962..855069)	323.961	323.961	313.668	CTL0719	1108	protein_coding	491	491
CTL0720	Chromosome	855389..855649	2501.28	2501.28	2421.81	CTL0720	261	protein_coding	893	893
CTL0721	Chromosome	855707..856696	793.086	793.086	767.889	CTL0721	990	protein_coding	1074	1074
ispD	Chromosome	856686..857345	394.328	394.328	381.799	CTL0722	660	protein_coding	356	356
truA	Chromosome	857354..858157	258.234	258.234	250.03	CTL0723	804	protein_coding	284	284
CTL0724	Chromosome	complement(858109..858783)	427.804	427.804	414.212	CTL0724	675	protein_coding	395	395
CTL0725	Chromosome	858876..859517	31.8841	31.8841	30.8711	CTL0725	642	protein_coding	28	28
CTL0726	Chromosome	859811..860140	2241.91	2241.91	2170.68	CTL0726	330	protein_coding	1012	1012
atoS	Chromosome	860118..861176	546.049	546.049	528.7	CTL0727	1059	protein_coding	791	791
atoC	Chromosome	861219..862379	120.898	120.898	117.057	CTL0728	1161	protein_coding	192	192
CTL0729	Chromosome	862606..863142	85.7664	85.7664	83.0415	CTL0729	537	protein_coding	63	63
recO	Chromosome	863112..863843	100.87	100.87	97.6651	CTL0730	732	protein_coding	101	101
CTL0731	Chromosome	complement(863840..864442)	404.93	404.93	392.065	CTL0731	603	protein_coding	334	334
CTL0733	Chromosome	864920..865714	251.962	251.962	243.957	CTL0733	795	protein_coding	274	274
CTL0734	Chromosome	865720..866034	134.607	134.607	130.331	CTL0734	315	protein_coding	58	58
CTL0735	Chromosome	complement(865973..866902)	135.206	135.206	130.911	CTL0735	930	protein_coding	172	172
pheT	Chromosome	866990..869362	217.191	217.191	210.291	CTL0736	2373	protein_coding	705	705
CTL0737	Chromosome	869359..870324	867.279	867.279	839.724	CTL0737	966	protein_coding	1146	1146
CTL0738	Chromosome	870343..870855	387.617	387.617	375.302	CTL0738	513	protein_coding	272	272
oppC2	Chromosome	complement(870852..872588)	989.052	989.052	957.629	CTL0739	1737	protein_coding	2350	2350
oppB2	Chromosome	complement(872590..874005)	1294.32	1294.32	1253.2	CTL0740	1416	protein_coding	2507	2507
oppA4	Chromosome	complement(874050..876140)	1518.75	1518.75	1470.5	CTL0741	2091	protein_coding	4344	4344
CTL0742	Chromosome	complement(876746..877477)	162.79	162.79	157.618	CTL0742	732	protein_coding	163	163
CTL0743	Chromosome	complement(877639..878292)	590.211	590.211	571.459	CTL0743	654	protein_coding	528	528
CTL0744	Chromosome	878760..879125	113.853	113.853	110.236	CTL0744	366	protein_coding	57	57
CTL0745	Chromosome	complement(879104..880102)	409.802	409.802	396.782	CTL0745	999	protein_coding	560	560
hemZ	Chromosome	complement(880259..881203)	601.865	601.865	582.743	CTL0746	945	protein_coding	778	778
fliY	Chromosome	complement(881225..882010)	585.031	585.031	566.444	CTL0747	786	protein_coding	629	629
CTL0748	Chromosome	complement(882056..882628)	191.376	191.376	185.296	CTL0748	573	protein_coding	150	150
CTL0749	Chromosome	complement(882625..883359)	257.61	257.61	249.426	CTL0749	735	protein_coding	259	259
glgC	Chromosome	complement(883448..884773)	408.532	408.532	395.552	CTL0750	1326	protein_coding	741	741
CTL0751	Chromosome	884965..885216	388.737	388.737	376.386	CTL0751	252	protein_coding	134	134
rho	Chromosome	complement(885226..886620)	2590.4	2590.4	2508.1	CTL0752	1395	protein_coding	4943	4943
CTL0753	Chromosome	complement(886617..887225)	3853.35	3853.35	3730.93	CTL0753	609	protein_coding	3210	3210
polA	Chromosome	complement(887219..889819)	1152.94	1152.94	1116.31	CTL0754	2601	protein_coding	4102	4102
sohB	Chromosome	complement(889836..890831)	841.89	841.89	815.142	CTL0755	996	protein_coding	1147	1147
CTL0756	Chromosome	complement(890971..892593)	367.555	367.555	355.878	CTL0756	1623	protein_coding	816	816
pgsA_2	Chromosome	complement(892805..893311)	1377.04	1377.04	1333.29	CTL0757	507	protein_coding	955	955
CTL0758	Chromosome	complement(893707..893856)	0	0	0	CTL0758	150	protein_coding	0	0
dnaB	Chromosome	893825..895243	367.847	367.847	356.16	CTL0759	1419	protein_coding	714	714
gidA	Chromosome	895538..897370	1456.53	1456.53	1410.25	CTL0760	1833	protein_coding	3652	3652
lplA_2	Chromosome	897360..898061	495.702	495.702	479.953	CTL0761	702	protein_coding	476	476
ndk	Chromosome	complement(898118..898543)	2363.06	2363.06	2287.99	CTL0762	426	protein_coding	1377	1377
ruvA	Chromosome	complement(898703..899305)	693.473	693.473	671.441	CTL0763	603	protein_coding	572	572
ruvC	Chromosome	complement(899325..899837)	2227.37	2227.37	2156.61	CTL0764	513	protein_coding	1563	1563
CTL0765	Chromosome	complement(899945..900394)	4540.68	4540.68	4396.41	CTL0765	450	protein_coding	2795	2795
CTL0766	Chromosome	complement(900786..901652)	1778.31	1778.31	1721.82	CTL0766	867	protein_coding	2109	2109
gapA	Chromosome	complement(901663..902667)	2283.37	2283.37	2210.83	CTL0767	1005	protein_coding	3139	3139
rplQ	Chromosome	complement(902711..903136)	2800.67	2800.67	2711.69	CTL0768	426	protein_coding	1632	1632
rpoA	Chromosome	complement(903145..904278)	2381.41	2381.41	2305.75	CTL0769	1134	protein_coding	3694	3694
rpsK	Chromosome	complement(904299..904697)	3459.24	3459.24	3349.33	CTL0770	399	protein_coding	1888	1888
rpsM	Chromosome	complement(904719..905087)	4380.4	4380.4	4241.23	CTL0771	369	protein_coding	2211	2211
secY	Chromosome	complement(905143..906516)	2542.74	2542.74	2461.95	CTL0772	1374	protein_coding	4779	4779
rplO	Chromosome	complement(906539..906973)	2722.56	2722.56	2636.06	CTL0773	435	protein_coding	1620	1620
rpsE	Chromosome	complement(906966..907463)	2812.66	2812.66	2723.3	CTL0774	498	protein_coding	1916	1916
rplR	Chromosome	complement(907478..907849)	784.117	784.117	759.205	CTL0775	372	protein_coding	399	399
rplF	Chromosome	complement(907871..908422)	1745.53	1745.53	1690.07	CTL0776	552	protein_coding	1318	1318
rpsH	Chromosome	complement(908450..908851)	1549.4	1549.4	1500.18	CTL0777	402	protein_coding	852	852
rplE	Chromosome	complement(908869..909411)	2800.36	2800.36	2711.39	CTL0778	543	protein_coding	2080	2080
rplX	Chromosome	complement(909413..909748)	1131.4	1131.4	1095.45	CTL0779	336	protein_coding	520	520
rplN	Chromosome	complement(909761..910129)	2625.07	2625.07	2541.67	CTL0780	369	protein_coding	1325	1325
rpsQ	Chromosome	complement(910146..910397)	507.678	507.678	491.549	CTL0781	252	protein_coding	175	175
rpmC	Chromosome	complement(910390..910608)	524.091	524.091	507.44	CTL0782	219	protein_coding	157	157
rplP	Chromosome	complement(910610..911026)	597.819	597.819	578.825	CTL0783	417	protein_coding	341	341
rpsC	Chromosome	complement(911059..911733)	2005.8	2005.8	1942.08	CTL0784	675	protein_coding	1852	1852
rplV	Chromosome	complement(911743..912078)	2388.99	2388.99	2313.09	CTL0785	336	protein_coding	1098	1098
rpsS	Chromosome	complement(912097..912363)	4671.1	4671.1	4522.69	CTL0786	267	protein_coding	1706	1706
rplB	Chromosome	complement(912369..913223)	3824.58	3824.58	3703.07	CTL0787	855	protein_coding	4473	4473
rplW	Chromosome	complement(913247..913582)	963.864	963.864	933.241	CTL0788	336	protein_coding	443	443
rplD	Chromosome	complement(913598..914266)	3318.71	3318.71	3213.27	CTL0789	669	protein_coding	3037	3037
rplC	Chromosome	complement(914275..914940)	2371	2371	2295.67	CTL0790	666	protein_coding	2160	2160
CTL0791	Chromosome	complement(915375..916271)	856.567	856.567	829.353	CTL0791	897	protein_coding	1051	1051
fmt	Chromosome	complement(916437..917387)	795.63	795.63	770.352	CTL0792	951	protein_coding	1035	1035
lpxA	Chromosome	complement(917377..918219)	708.509	708.509	685.999	CTL0793	843	protein_coding	817	817
fabZ	Chromosome	complement(918231..918692)	1612.44	1612.44	1561.21	CTL0794	462	protein_coding	1019	1019
lpxC	Chromosome	complement(918689..919549)	1347.49	1347.49	1304.68	CTL0795	861	protein_coding	1587	1587
cutE	Chromosome	complement(919649..921277)	354.085	354.085	342.835	CTL0796	1629	protein_coding	789	789
CTL0797	Chromosome	complement(921341..921823)	924.794	924.794	895.413	CTL0797	483	protein_coding	611	611
dnaQ2	Chromosome	complement(921959..922711)	2047.54	2047.54	1982.49	CTL0798	753	protein_coding	2109	2109
CTL0799	Chromosome	complement(922715..923188)	1445.15	1445.15	1399.23	CTL0799	474	protein_coding	937	937
CTL0800	Chromosome	complement(923167..923883)	3770.5	3770.5	3650.71	CTL0800	717	protein_coding	3698	3698
trxA	Chromosome	924605..924913	1781.51	1781.51	1724.91	CTL0801	309	protein_coding	753	753
CTL0802	Chromosome	complement(924963..925418)	1021.24	1021.24	988.789	CTL0802	456	protein_coding	637	637
mip	Chromosome	complement(925434..926165)	1319.3	1319.3	1277.38	CTL0803	732	protein_coding	1321	1321
aspS	Chromosome	complement(926303..928051)	789.575	789.575	764.489	CTL0804	1749	protein_coding	1889	1889
hisS	Chromosome	complement(928032..929318)	728.785	728.785	705.63	CTL0805	1287	protein_coding	1283	1283
uhpC	Chromosome	929754..931124	6299.03	6299.03	6098.91	CTL0806	1371	protein_coding	11813	11813
dnaE	Chromosome	931138..934851	1085.37	1085.37	1050.88	CTL0807	3714	protein_coding	5514	5514
CTL0808	Chromosome	complement(935080..935949)	475.607	475.607	460.496	CTL0808	870	protein_coding	566	566
CTL0809	Chromosome	936101..937057	462.926	462.926	448.219	CTL0809	957	protein_coding	606	606
CTL0810	Chromosome	937082..937666	254.933	254.933	246.833	CTL0810	585	protein_coding	204	204
rsbW	Chromosome	937653..938093	533.788	533.788	516.828	CTL0811	441	protein_coding	322	322
CTL0812	Chromosome	complement(938100..938525)	1269.91	1269.91	1229.56	CTL0812	426	protein_coding	740	740
dacC	Chromosome	938633..939946	499.055	499.055	483.199	CTL0813	1314	protein_coding	897	897
CTL0814	Chromosome	940079..940486	136.177	136.177	131.851	CTL0814	408	protein_coding	76	76
CTL0815	Chromosome	940483..941589	99.0592	99.0592	95.912	CTL0815	1107	protein_coding	150	150
brnQ	Chromosome	941739..942974	552.433	552.433	534.881	CTL0817	1236	protein_coding	934	934
CTL0818	Chromosome	943148..946747	181.749	181.749	175.974	CTL0818	3600	protein_coding	895	895
CTL0819	Chromosome	946926..947405	2843.51	2843.51	2753.16	CTL0819	480	protein_coding	1867	1867
lpdA	Chromosome	947614..949011	1313.08	1313.08	1271.36	CTL0820	1398	protein_coding	2511	2511
lipA	Chromosome	949008..949943	471.75	471.75	456.762	CTL0821	936	protein_coding	604	604
sctJ	Chromosome	950047..951024	1728.22	1728.22	1673.32	CTL0822	978	protein_coding	2312	2312
CTL0823	Chromosome	951025..951861	345.876	345.876	334.887	CTL0823	837	protein_coding	396	396
sctL	Chromosome	952137..952808	577.665	577.665	559.312	CTL0824	672	protein_coding	531	531
sctR	Chromosome	952821..953741	242.098	242.098	234.406	CTL0825	921	protein_coding	305	305
sctS	Chromosome	953753..954037	284.727	284.727	275.681	CTL0826	285	protein_coding	111	111
sctT	Chromosome	954044..954913	213.435	213.435	206.654	CTL0827	870	protein_coding	254	254
CTL0828	Chromosome	complement(954992..955435)	17798.9	17798.9	17233.4	CTL0828	444	protein_coding	10810	10810
CTL0829	Chromosome	complement(955525..956517)	214.237	214.237	207.431	CTL0829	993	protein_coding	291	291
CTL0830	Chromosome	complement(956523..957047)	228.368	228.368	221.113	CTL0830	525	protein_coding	164	164
CTL0831	Chromosome	complement(957032..957487)	434.466	434.466	420.662	CTL0831	456	protein_coding	271	271
gspG	Chromosome	complement(957471..957800)	392.112	392.112	379.654	CTL0832	330	protein_coding	177	177
gspF	Chromosome	complement(957862..959037)	280.984	280.984	272.057	CTL0833	1176	protein_coding	452	452
gspE	Chromosome	complement(959049..960554)	487.371	487.371	471.887	CTL0834	1506	protein_coding	1004	1004
gspD	Chromosome	complement(960538..962820)	402.834	402.834	390.035	CTL0835	2283	protein_coding	1258	1258
CTL0836	Chromosome	complement(962821..964050)	333.433	333.433	322.84	CTL0836	1230	protein_coding	561	561
pepP	Chromosome	complement(964179..965249)	280.546	280.546	271.632	CTL0837	1071	protein_coding	411	411
mutL	Chromosome	complement(965260..966990)	193.428	193.428	187.283	CTL0838	1731	protein_coding	458	458
scc2	Chromosome	967270..967968	258.328	258.328	250.12	CTL0839	699	protein_coding	247	247
CTL0840	Chromosome	967985..968344	196.979	196.979	190.721	CTL0840	360	protein_coding	97	97
copB	Chromosome	968381..969844	238.193	238.193	230.625	CTL0841	1464	protein_coding	477	477
copD	Chromosome	969875..971194	166.149	166.149	160.871	CTL0842	1320	protein_coding	300	300
CTL0843	Chromosome	complement(971272..972255)	199.852	199.852	193.502	CTL0843	984	protein_coding	269	269
thrS	Chromosome	972560..974467	603.467	603.467	584.294	CTL0844	1908	protein_coding	1575	1575
minD	Chromosome	974919..975686	995.684	995.684	964.05	CTL0845	768	protein_coding	1046	1046
gp6D	Chromosome	975691..976482	635.059	635.059	614.883	CTL0846	792	protein_coding	688	688
CTL0847	Chromosome	976448..976999	1103.21	1103.21	1068.16	CTL0847	552	protein_coding	833	833
trpS	Chromosome	977178..978218	671.364	671.364	650.034	CTL0848	1041	protein_coding	956	956
uvrB	Chromosome	978243..980249	337.299	337.299	326.582	CTL0849	2007	protein_coding	926	926
eno	Chromosome	980411..981685	724.176	724.176	701.168	CTL0850	1275	protein_coding	1263	1263
rbsU	Chromosome	981813..983765	144.864	144.864	140.261	CTL0851	1953	protein_coding	387	387
CTL0852	Chromosome	983890..985698	85.6739	85.6739	82.9519	CTL0852	1809	protein_coding	212	212
CTL0853	Chromosome	complement(985713..988577)	292.423	292.423	283.132	CTL0853	2865	protein_coding	1146	1146
sdhB	Chromosome	complement(988674..989372)	130.733	130.733	126.579	CTL0854	699	protein_coding	125	125
sdhA	Chromosome	complement(989451..991331)	172.951	172.951	167.456	CTL0855	1881	protein_coding	445	445
CTL0858	Chromosome	complement(992336..993127)	335.991	335.991	325.316	CTL0858	792	protein_coding	364	364
dsdD	Chromosome	complement(993212..995290)	205.005	205.005	198.492	CTL0859	2079	protein_coding	583	583
exbB	Chromosome	995443..996141	307.483	307.483	297.714	CTL0860	699	protein_coding	294	294
CTL0861	Chromosome	996138..996545	55.546	55.546	53.7812	CTL0861	408	protein_coding	31	31
CTL0861A	Chromosome	996548..997255	29.9444	29.9444	28.993	CTL0861A	708	protein_coding	29	29
tolB	Chromosome	997255..998550	310.812	310.812	300.937	CTL0862	1296	protein_coding	551	551
pal	Chromosome	998547..999113	792.945	792.945	767.752	CTL0863	567	protein_coding	615	615
CTL0864	Chromosome	999103..999705	583.148	583.148	564.621	CTL0864	603	protein_coding	481	481
CTL0865	Chromosome	999776..1000168	1136.58	1136.58	1100.47	CTL0865	393	protein_coding	611	611
ahpC	Chromosome	complement(1000165..1000752)	2016.62	2016.62	1952.55	CTL0866	588	protein_coding	1622	1622
groEL2	Chromosome	complement(1000960..1002561)	469.118	469.118	454.213	CTL0867	1602	protein_coding	1028	1028
CTL0868	Chromosome	complement(1002641..1003867)	399.787	399.787	387.086	CTL0868	1227	protein_coding	671	671
CTL0869	Chromosome	1004063..1004692	362.047	362.047	350.545	CTL0869	630	protein_coding	312	312
CTL0870	Chromosome	complement(1004666..1004905)	228.455	228.455	221.197	CTL0870	240	protein_coding	75	75
ung	Chromosome	complement(1004890..1005579)	144.092	144.092	139.514	CTL0871	690	protein_coding	136	136
uvrD	Chromosome	1005660..1007564	645.479	645.479	624.971	CTL0872	1905	protein_coding	1682	1682
rpoN	Chromosome	1007568..1008878	182.346	182.346	176.553	CTL0873	1311	protein_coding	327	327
CTL0874	Chromosome	complement(1008986..1009681)	984.196	984.196	952.927	CTL0874	696	protein_coding	937	937
CTL0875	Chromosome	complement(1009678..1010409)	1569.97	1569.97	1520.09	CTL0875	732	protein_coding	1572	1572
folA	Chromosome	complement(1010381..1010860)	2150.53	2150.53	2082.2	CTL0876	480	protein_coding	1412	1412
folP	Chromosome	complement(1010857..1012209)	3847.1	3847.1	3724.87	CTL0877	1353	protein_coding	7120	7120
folX	Chromosome	complement(1012206..1012580)	1508.9	1508.9	1460.96	CTL0878	375	protein_coding	774	774
rpoD	Chromosome	complement(1012599..1014314)	737.873	737.873	714.43	CTL0879	1716	protein_coding	1732	1732
CTL0880	Chromosome	complement(1014463..1015752)	175.114	175.114	169.55	CTL0880	1290	protein_coding	309	309
rpsT	Chromosome	1016201..1016497	1794.41	1794.41	1737.4	CTL0881	297	protein_coding	729	729
CTL0882	Chromosome	1016730..1017530	1373.58	1373.58	1329.94	CTL0882	801	protein_coding	1505	1505
CTL0883	Chromosome	complement(1017586..1020213)	262.045	262.045	253.72	CTL0883	2628	protein_coding	942	942
CTL0884	Chromosome	1020329..1022845	465.878	465.878	451.077	CTL0884	2517	protein_coding	1604	1604
CTL0885	Chromosome	complement(1022909..1025407)	726.669	726.669	703.582	CTL0885	2499	protein_coding	2484	2484
CTL0886	Chromosome	complement(1025635..1027590)	196.967	196.967	190.709	CTL0886	1956	protein_coding	527	527
CTL0887	Chromosome	complement(1027698..1028999)	1585.64	1585.64	1535.26	CTL0887	1302	protein_coding	2824	2824
mviN	Chromosome	complement(1029243..1030826)	541.831	541.831	524.617	CTL0888	1584	protein_coding	1174	1174
nfo	Chromosome	1031026..1031892	1228.55	1228.55	1189.51	CTL0889	867	protein_coding	1457	1457
rpsD	Chromosome	complement(1031988..1032617)	2371.87	2371.87	2296.52	CTL0890	630	protein_coding	2044	2044
CTL0891	Chromosome	1033001..1033984	1532.69	1532.69	1484	CTL0891	984	protein_coding	2063	2063
ispA	Chromosome	complement(1034057..1034932)	464.839	464.839	450.07	CTL0892	876	protein_coding	557	557
glmU	Chromosome	complement(1034988..1035605)	1077.66	1077.66	1043.42	CTL0893	618	protein_coding	911	911
CTL0894	Chromosome	complement(1035658..1036341)	1086.97	1086.97	1052.43	CTL0894	684	protein_coding	1017	1017
CTL0895	Chromosome	1036521..1036775	943.207	943.207	913.24	CTL0895	255	protein_coding	329	329
CTL0897	Chromosome	complement(1036956..1038545)	744.391	744.391	720.74	CTL0897	1590	protein_coding	1619	1619

## Sheet: KD-1
Name	Chromosome	Region	Expression value	TPM	RPKM	Gene ID	Gene length	Biotype	Unique gene reads	Total gene reads
hemB	Chromosome	1..1017	231.566	231.566	222.665	CTL0001	1017	protein_coding	424	424
nqrA	Chromosome	complement(1043..2440)	913.005	913.005	877.908	CTL0002	1398	protein_coding	2298	2298
CTL0003	Chromosome	complement(2462..2896)	1424.97	1424.97	1370.19	CTL0003	435	protein_coding	1116	1116
greA	Chromosome	3010..5157	619.301	619.301	595.494	CTL0004	2148	protein_coding	2395	2395
aspC_1	Chromosome	5345..6547	576.67	576.67	554.502	CTL0005	1203	protein_coding	1249	1249
CTL0006	Chromosome	6522..7532	127.458	127.458	122.558	CTL0006	1011	protein_coding	232	232
recB	Chromosome	complement(7548..10628)	64.7192	64.7192	62.2313	CTL0007	3081	protein_coding	359	359
recC	Chromosome	complement(10630..13650)	343.628	343.628	330.419	CTL0008	3021	protein_coding	1869	1869
CTL0009	Chromosome	13663..15342	635.109	635.109	610.695	CTL0009	1680	protein_coding	1921	1921
CTL0010	Chromosome	complement(15362..16177)	272.951	272.951	262.458	CTL0010	816	protein_coding	401	401
topA	Chromosome	17072..19645	573.773	573.773	551.717	CTL0011	2574	protein_coding	2659	2659
CTL0012	Chromosome	complement(19675..20679)	358.682	358.682	344.893	CTL0012	1005	protein_coding	649	649
CTL0013	Chromosome	complement(20658..20954)	439.483	439.483	422.588	CTL0013	297	protein_coding	235	235
CTL0014	Chromosome	21059..22438	354.188	354.188	340.573	CTL0014	1380	protein_coding	880	880
CTL0015	Chromosome	22438..23016	252.294	252.294	242.596	CTL0015	579	protein_coding	263	263
CTL0016	Chromosome	23007..24281	316.705	316.705	304.53	CTL0016	1275	protein_coding	727	727
CTL0017	Chromosome	24284..24820	59.9907	59.9907	57.6846	CTL0017	537	protein_coding	58	58
recA	Chromosome	25080..26138	430.079	430.079	413.546	CTL0018	1059	protein_coding	820	820
CTL0019	Chromosome	26424..28250	92.1159	92.1159	88.5748	CTL0019	1827	protein_coding	303	303
recD_1	Chromosome	28247..29737	197.437	197.437	189.847	CTL0020	1491	protein_coding	530	530
CTL0021	Chromosome	29803..29982	197.487	197.487	189.895	CTL0021	180	protein_coding	64	64
CTL0022	Chromosome	complement(30083..30802)	293.144	293.144	281.876	CTL0022	720	protein_coding	380	380
CTL0023	Chromosome	complement(30811..31299)	288.506	288.506	277.416	CTL0023	489	protein_coding	254	254
kdsA	Chromosome	complement(31296..32105)	770.061	770.061	740.459	CTL0024	810	protein_coding	1123	1123
CTL0025	Chromosome	32591..32884	493.087	493.087	474.132	CTL0025	294	protein_coding	261	261
CTL0026	Chromosome	32884..33201	347.581	347.581	334.22	CTL0026	318	protein_coding	199	199
sfhB	Chromosome	33283..34290	186.246	186.246	179.086	CTL0027	1008	protein_coding	338	338
CTL0028	Chromosome	34390..34626	710.109	710.109	682.811	CTL0028	237	protein_coding	303	303
gyrA2	Chromosome	complement(34765..36237)	319.76	319.76	307.468	CTL0029	1473	protein_coding	848	848
gyrB	Chromosome	complement(36252..38069)	150.315	150.315	144.536	CTL0030	1818	protein_coding	492	492
hemA	Chromosome	38449..39456	236.389	236.389	227.302	CTL0031	1008	protein_coding	429	429
sycE	Chromosome	40168..40569	520.89	520.89	500.866	CTL0032	402	protein_coding	377	377
CTL0033	Chromosome	40573..43062	1362.03	1362.03	1309.68	CTL0033	2490	protein_coding	6106	6106
CTL0034	Chromosome	43106..43357	1683.93	1683.93	1619.19	CTL0034	252	protein_coding	764	764
CTL0035	Chromosome	43384..43635	1505.4	1505.4	1447.53	CTL0035	252	protein_coding	683	683
CTL0036	Chromosome	43654..44103	1526.82	1526.82	1468.13	CTL0036	450	protein_coding	1237	1237
CTL0037	Chromosome	44123..44794	2089.48	2089.48	2009.16	CTL0037	672	protein_coding	2528	2528
sctN	Chromosome	44796..46124	730.963	730.963	702.864	CTL0038	1329	protein_coding	1749	1749
CTL0039	Chromosome	46147..46653	247.589	247.589	238.071	CTL0039	507	protein_coding	226	226
CTL0040	Chromosome	46657..47508	1618.7	1618.7	1556.48	CTL0040	852	protein_coding	2483	2483
sctQ	Chromosome	47518..48639	578.698	578.698	556.452	CTL0041	1122	protein_coding	1169	1169
pkn5	Chromosome	48774..50246	518.478	518.478	498.547	CTL0042	1473	protein_coding	1375	1375
CTL0043	Chromosome	50243..53008	2870.93	2870.93	2760.57	CTL0043	2766	protein_coding	14297	14297
aspC_2	Chromosome	complement(53322..54392)	280.568	280.568	269.783	CTL0044	1071	protein_coding	541	541
CTL0045	Chromosome	complement(54382..54903)	477.756	477.756	459.391	CTL0045	522	protein_coding	449	449
rrf	Chromosome	complement(55274..55813)	2041.73	2041.73	1963.24	CTL0046	540	protein_coding	1985	1985
pyrH	Chromosome	complement(55810..56547)	5275.85	5275.85	5073.04	CTL0047	738	protein_coding	7010	7010
tsf	Chromosome	complement(56560..57408)	3338.48	3338.48	3210.14	CTL0048	849	protein_coding	5103	5103
rpsB	Chromosome	complement(57405..58253)	4169.33	4169.33	4009.06	CTL0049	849	protein_coding	6373	6373
ompA	Chromosome	complement(58637..59821)	84307	84307	81066.1	CTL0050	1185	protein_coding	179867	179867
pbpB	Chromosome	60428..63670	256.05	256.05	246.207	CTL0051	3243	protein_coding	1495	1495
CTL0052	Chromosome	63734..64741	312.981	312.981	300.95	CTL0052	1008	protein_coding	568	568
CTL0053	Chromosome	65083..66534	189.734	189.734	182.441	CTL0053	1452	protein_coding	496	496
CTL0054	Chromosome	66537..67304	261.082	261.082	251.045	CTL0054	768	protein_coding	361	361
CTL0055	Chromosome	67308..68495	235.17	235.17	226.13	CTL0055	1188	protein_coding	503	503
sufS	Chromosome	68488..69693	274.952	274.952	264.383	CTL0056	1206	protein_coding	597	597
parB	Chromosome	69829..70674	541.644	541.644	520.823	CTL0057	846	protein_coding	825	825
dppF	Chromosome	complement(70666..71496)	323.5	323.5	311.065	CTL0058	831	protein_coding	484	484
dppD	Chromosome	complement(71489..72454)	752.65	752.65	723.717	CTL0059	966	protein_coding	1309	1309
CTL0060	Chromosome	72615..73289	3610.72	3610.72	3471.92	CTL0060	675	protein_coding	4388	4388
CTL0061	Chromosome	73292..74572	952.168	952.168	915.566	CTL0061	1281	protein_coding	2196	2196
pgk	Chromosome	74711..75922	904.638	904.638	869.863	CTL0062	1212	protein_coding	1974	1974
CTL0063	Chromosome	76182..77150	763.503	763.503	734.153	CTL0063	969	protein_coding	1332	1332
CTL0064	Chromosome	77201..78397	427.362	427.362	410.934	CTL0064	1197	protein_coding	921	921
CTL0065	Chromosome	78483..79661	320.351	320.351	308.036	CTL0065	1179	protein_coding	680	680
nth	Chromosome	complement(79658..80293)	82.9654	82.9654	79.7761	CTL0066	636	protein_coding	95	95
trmE	Chromosome	complement(80300..81634)	138.13	138.13	132.82	CTL0067	1335	protein_coding	332	332
psdD	Chromosome	81902..82807	178.4	178.4	171.542	CTL0068	906	protein_coding	291	291
CTL0069	Chromosome	82872..84197	764.87	764.87	735.468	CTL0069	1326	protein_coding	1826	1826
secA	Chromosome	84456..87365	1570.86	1570.86	1510.47	CTL0070	2910	protein_coding	8230	8230
CTL0071	Chromosome	complement(87459..87986)	6445.32	6445.32	6197.55	CTL0071	528	protein_coding	6127	6127
engA	Chromosome	complement(88063..89535)	316.743	316.743	304.567	CTL0072	1473	protein_coding	840	840
pcnB_1	Chromosome	complement(89651..90883)	506.781	506.781	487.299	CTL0073	1233	protein_coding	1125	1125
clpX	Chromosome	complement(90898..92157)	1445	1445	1389.46	CTL0074	1260	protein_coding	3278	3278
clpP_1	Chromosome	complement(92167..92778)	2166.36	2166.36	2083.09	CTL0075	612	protein_coding	2387	2387
tig	Chromosome	complement(92945..94273)	1932.52	1932.52	1858.23	CTL0076	1329	protein_coding	4624	4624
CTL0077	Chromosome	94632..98123	1492.13	1492.13	1434.77	CTL0077	3492	protein_coding	9381	9381
mreB	Chromosome	98128..99228	1005.93	1005.93	967.262	CTL0078	1101	protein_coding	1994	1994
pckA	Chromosome	99225..101024	608.815	608.815	585.411	CTL0079	1800	protein_coding	1973	1973
CTL0080	Chromosome	101136..103439	709.718	709.718	682.435	CTL0080	2304	protein_coding	2944	2944
CTL0081	Chromosome	103466..104638	620.303	620.303	596.458	CTL0081	1173	protein_coding	1310	1310
ompB	Chromosome	complement(104704..105726)	3194.68	3194.68	3071.87	CTL0082	1023	protein_coding	5884	5884
gpdA	Chromosome	complement(105860..106864)	306.731	306.731	294.94	CTL0083	1005	protein_coding	555	555
CTL0084	Chromosome	complement(106861..108228)	170.933	170.933	164.362	CTL0084	1368	protein_coding	421	421
CTL0085	Chromosome	complement(108240..108605)	69.8083	69.8083	67.1248	CTL0085	366	protein_coding	46	46
fliI	Chromosome	complement(108598..109902)	95.7641	95.7641	92.0827	CTL0086	1305	protein_coding	225	225
CTL0087	Chromosome	complement(109976..110500)	239.1	239.1	229.909	CTL0087	525	protein_coding	226	226
fliF	Chromosome	complement(110505..111509)	339.338	339.338	326.294	CTL0088	1005	protein_coding	614	614
CTL0089	Chromosome	complement(111783..112565)	65.2614	65.2614	62.7527	CTL0089	783	protein_coding	92	92
CTL0090	Chromosome	complement(112562..113716)	114.453	114.453	110.053	CTL0090	1155	protein_coding	238	238
pgmA	Chromosome	complement(113671..114351)	311.564	311.564	299.587	CTL0091	681	protein_coding	382	382
CTL0092	Chromosome	114646..115371	599.805	599.805	576.747	CTL0092	726	protein_coding	784	784
CTL0093	Chromosome	115490..116014	192.55	192.55	185.148	CTL0093	525	protein_coding	182	182
birA	Chromosome	116041..116595	205.159	205.159	197.273	CTL0094	555	protein_coding	205	205
CTL0095	Chromosome	complement(116602..117741)	152.013	152.013	146.169	CTL0095	1140	protein_coding	312	312
CTL0096	Chromosome	complement(117833..119812)	474.08	474.08	455.856	CTL0096	1980	protein_coding	1690	1690
CTL0097	Chromosome	complement(119836..120582)	679.604	679.604	653.479	CTL0097	747	protein_coding	914	914
serS	Chromosome	complement(120619..121905)	590.82	590.82	568.108	CTL0098	1287	protein_coding	1369	1369
ribD	Chromosome	121947..123074	110.791	110.791	106.532	CTL0099	1128	protein_coding	225	225
ribA	Chromosome	123184..124458	437.375	437.375	420.562	CTL0100	1275	protein_coding	1004	1004
ribH	Chromosome	124427..124900	224.985	224.985	216.336	CTL0101	474	protein_coding	192	192
CTL0102	Chromosome	complement(124951..126297)	940.564	940.564	904.407	CTL0102	1347	protein_coding	2281	2281
CTL0103	Chromosome	126682..127347	3113.25	3113.25	2993.57	CTL0103	666	protein_coding	3733	3733
dagA	Chromosome	127452..128819	879.433	879.433	845.627	CTL0104	1368	protein_coding	2166	2166
CTL0105	Chromosome	128877..129329	691.531	691.531	664.947	CTL0105	453	protein_coding	564	564
CTL0106	Chromosome	complement(129338..129997)	478.008	478.008	459.632	CTL0106	660	protein_coding	568	568
CTL0107	Chromosome	complement(129994..130782)	287.923	287.923	276.855	CTL0107	789	protein_coding	409	409
ftsK	Chromosome	complement(130786..133185)	266.144	266.144	255.913	CTL0108	2400	protein_coding	1150	1150
dmpP	Chromosome	complement(139457..140752)	601.289	601.289	578.174	CTL0109	1296	protein_coding	1403	1403
CTL0110	Chromosome	complement(140895..141239)	548.992	548.992	527.888	CTL0110	345	protein_coding	341	341
CTL0111	Chromosome	complement(141344..142534)	217.789	217.789	209.417	CTL0111	1191	protein_coding	467	467
hctA	Chromosome	complement(142722..143099)	8632.7	8632.7	8300.85	CTL0112	378	protein_coding	5875	5875
CTL0113	Chromosome	143495..145963	100.558	100.558	96.6925	CTL0113	2469	protein_coding	447	447
hemG	Chromosome	complement(145955..147229)	134.175	134.175	129.017	CTL0114	1275	protein_coding	308	308
hemN_1	Chromosome	complement(147226..148599)	202.931	202.931	195.13	CTL0115	1374	protein_coding	502	502
hemE	Chromosome	complement(148572..149582)	250.521	250.521	240.891	CTL0116	1011	protein_coding	456	456
mfd	Chromosome	complement(149595..152834)	298.287	298.287	286.821	CTL0117	3240	protein_coding	1740	1740
alaS	Chromosome	complement(152810..155437)	540.426	540.426	519.651	CTL0118	2628	protein_coding	2557	2557
tktB	Chromosome	161262..163262	591.517	591.517	568.778	CTL0119	2001	protein_coding	2131	2131
amn	Chromosome	complement(163259..164128)	271.331	271.331	260.901	CTL0120	870	protein_coding	425	425
efp_1	Chromosome	164384..164920	728.163	728.163	700.172	CTL0121	537	protein_coding	704	704
CTL0122	Chromosome	complement(164936..165160)	276.481	276.481	265.853	CTL0122	225	protein_coding	112	112
CTL0123	Chromosome	complement(165207..166079)	100.525	100.525	96.6605	CTL0123	873	protein_coding	158	158
groEL	Chromosome	complement(166160..167698)	201.385	201.385	193.643	CTL0124	1539	protein_coding	558	558
murF	Chromosome	168146..169498	238.101	238.101	228.948	CTL0125	1353	protein_coding	580	580
mraY	Chromosome	169644..170654	116.47	116.47	111.993	CTL0126	1011	protein_coding	212	212
murD	Chromosome	170666..171916	731.252	731.252	703.141	CTL0127	1251	protein_coding	1647	1647
nlpD	Chromosome	171913..172650	1303.53	1303.53	1253.42	CTL0128	738	protein_coding	1732	1732
ftsW	Chromosome	172666..173823	467.656	467.656	449.679	CTL0129	1158	protein_coding	975	975
murG	Chromosome	173732..174790	162.591	162.591	156.341	CTL0130	1059	protein_coding	310	310
murC	Chromosome	174795..177206	515.133	515.133	495.33	CTL0131	2412	protein_coding	2237	2237
CTL0132	Chromosome	complement(177243..177662)	1067.22	1067.22	1026.2	CTL0132	420	protein_coding	807	807
CTL0133	Chromosome	complement(177820..178626)	53.6848	53.6848	51.6211	CTL0133	807	protein_coding	78	78
rbsV	Chromosome	178780..179112	286.89	286.89	275.861	CTL0134	333	protein_coding	172	172
miaA	Chromosome	179116..180135	248.855	248.855	239.289	CTL0135	1020	protein_coding	457	457
CTL0136	Chromosome	complement(180140..181192)	209.408	209.408	201.358	CTL0136	1053	protein_coding	397	397
CTL0137	Chromosome	181282..182964	593.054	593.054	570.256	CTL0137	1683	protein_coding	1797	1797
CTL0138	Chromosome	183418..183777	1979.5	1979.5	1903.4	CTL0138	360	protein_coding	1283	1283
fabF	Chromosome	183788..185044	2267.24	2267.24	2180.08	CTL0139	1257	protein_coding	5131	5131
CTL0140	Chromosome	185041..185493	1231.02	1231.02	1183.7	CTL0140	453	protein_coding	1004	1004
ppa	Chromosome	complement(185574..186203)	528.982	528.982	508.648	CTL0141	630	protein_coding	600	600
ldh	Chromosome	186451..187491	1282.67	1282.67	1233.36	CTL0142	1041	protein_coding	2404	2404
cysQ	Chromosome	complement(187457..188485)	212.133	212.133	203.978	CTL0143	1029	protein_coding	393	393
CTL0144	Chromosome	188783..189544	1651.72	1651.72	1588.22	CTL0144	762	protein_coding	2266	2266
aas	Chromosome	189552..191165	1069.57	1069.57	1028.45	CTL0145	1614	protein_coding	3108	3108
bioF	Chromosome	191208..192341	528.493	528.493	508.177	CTL0146	1134	protein_coding	1079	1079
priA	Chromosome	complement(192260..194521)	101.903	101.903	97.9855	CTL0147	2262	protein_coding	415	415
CTL0148	Chromosome	complement(194476..195165)	48.2984	48.2984	46.4417	CTL0148	690	protein_coding	60	60
CTL0149	Chromosome	195321..195815	904.4	904.4	869.633	CTL0149	495	protein_coding	806	806
lysS	Chromosome	196047..197627	389.259	389.259	374.295	CTL0150	1581	protein_coding	1108	1108
cysS	Chromosome	complement(197624..199117)	223.437	223.437	214.847	CTL0151	1494	protein_coding	601	601
CTL0152	Chromosome	199370..200419	5738.4	5738.4	5517.81	CTL0152	1050	protein_coding	10848	10848
rnpA_1	Chromosome	complement(200497..200859)	924.189	924.189	888.662	CTL0153	363	protein_coding	604	604
rnpA_2	Chromosome	complement(200872..201009)	652.028	652.028	626.963	CTL0153A	138	protein_coding	162	162
rpmJ	Chromosome	201486..201623	6789.95	6789.95	6528.93	CTL0154	138	protein_coding	1687	1687
rpsN	Chromosome	201647..201952	1784.28	1784.28	1715.69	CTL0155	306	protein_coding	983	983
CTL0156	Chromosome	complement(201986..202486)	633.037	633.037	608.702	CTL0156	501	protein_coding	571	571
CTL0157	Chromosome	complement(202608..202859)	125.633	125.633	120.804	CTL0157	252	protein_coding	57	57
CTL0158	Chromosome	203139..203633	620.512	620.512	596.659	CTL0158	495	protein_coding	553	553
uvrC	Chromosome	complement(203679..205418)	158.649	158.649	152.55	CTL0159	1740	protein_coding	497	497
mutS	Chromosome	complement(205500..207962)	470.865	470.865	452.764	CTL0160	2463	protein_coding	2088	2088
dnaG	Chromosome	208295..210082	136.373	136.373	131.13	CTL0162	1788	protein_coding	439	439
CTL0163	Chromosome	210167..210454	30.8573	30.8573	29.6711	CTL0163	288	protein_coding	16	16
CTL0164	Chromosome	210580..211071	991.197	991.197	953.094	CTL0164	492	protein_coding	878	878
glyQ	Chromosome	complement(211154..214165)	322.895	322.895	310.483	CTL0165	3012	protein_coding	1751	1751
pgsA_1	Chromosome	214619..215227	802.594	802.594	771.741	CTL0166	609	protein_coding	880	880
glgA	Chromosome	complement(215234..216658)	20576.3	20576.3	19785.3	CTL0167	1425	protein_coding	52790	52790
rplY	Chromosome	217235..217792	1636.43	1636.43	1573.53	CTL0168	558	protein_coding	1644	1644
pth	Chromosome	217800..218339	884.576	884.576	850.572	CTL0169	540	protein_coding	860	860
rpsF	Chromosome	218477..218815	5868.9	5868.9	5643.29	CTL0170	339	protein_coding	3582	3582
rpsR	Chromosome	218832..219077	950.556	950.556	914.015	CTL0171	246	protein_coding	421	421
rplI	Chromosome	219098..219601	2072.95	2072.95	1993.26	CTL0172	504	protein_coding	1881	1881
ispE	Chromosome	219665..220531	281.239	281.239	270.428	CTL0173	867	protein_coding	439	439
CTL0174	Chromosome	complement(220834..222186)	315.278	315.278	303.158	CTL0174	1353	protein_coding	768	768
ptr	Chromosome	complement(222365..225235)	417.686	417.686	401.63	CTL0175	2871	protein_coding	2159	2159
plsB	Chromosome	complement(225287..226288)	675.72	675.72	649.744	CTL0176	1002	protein_coding	1219	1219
cafE	Chromosome	complement(226301..227839)	1176.55	1176.55	1131.32	CTL0177	1539	protein_coding	3260	3260
CTL0178	Chromosome	228403..228723	174.762	174.762	168.044	CTL0178	321	protein_coding	101	101
CTL0179	Chromosome	228663..228989	387.273	387.273	372.386	CTL0179	327	protein_coding	228	228
rpmF	Chromosome	228973..229152	1354.64	1354.64	1302.56	CTL0181	180	protein_coding	439	439
plsX	Chromosome	229174..230139	371.438	371.438	357.159	CTL0182	966	protein_coding	646	646
pmpD	Chromosome	230359..234951	885.208	885.208	851.179	CTL0183	4593	protein_coding	7320	7320
CTL0184	Chromosome	235152..235946	792.276	792.276	761.82	CTL0184	795	protein_coding	1134	1134
CTL0185	Chromosome	complement(236030..236329)	1059.02	1059.02	1018.31	CTL0185	300	protein_coding	572	572
CTL0186	Chromosome	complement(236350..236712)	1505.63	1505.63	1447.75	CTL0186	363	protein_coding	984	984
CTL0187	Chromosome	236957..238333	168.203	168.203	161.737	CTL0187	1377	protein_coding	417	417
glmS	Chromosome	238344..240164	920.229	920.229	884.854	CTL0188	1821	protein_coding	3017	3017
tyrP	Chromosome	240267..241463	567.96	567.96	546.127	CTL0189	1197	protein_coding	1224	1224
CTL0190	Chromosome	241646..242839	1219.72	1219.72	1172.83	CTL0190	1194	protein_coding	2622	2622
CTL0191	Chromosome	242881..243597	1720.52	1720.52	1654.38	CTL0191	717	protein_coding	2221	2221
ftsY	Chromosome	complement(243695..244549)	385.879	385.879	371.045	CTL0192	855	protein_coding	594	594
sucC	Chromosome	244619..245779	540.601	540.601	519.819	CTL0193	1161	protein_coding	1130	1130
sucD	Chromosome	245794..246669	296.737	296.737	285.33	CTL0194	876	protein_coding	468	468
htrA	Chromosome	246808..248301	742.062	742.062	713.536	CTL0195	1494	protein_coding	1996	1996
CTL0196	Chromosome	248502..251426	466.942	466.942	448.992	CTL0196	2925	protein_coding	2459	2459
rmuC	Chromosome	complement(251440..252723)	318.378	318.378	306.139	CTL0197	1284	protein_coding	736	736
pssA	Chromosome	complement(252727..253518)	486.003	486.003	467.32	CTL0198	792	protein_coding	693	693
nrdA	Chromosome	254153..257296	943.386	943.386	907.12	CTL0199	3144	protein_coding	5340	5340
nrdB	Chromosome	257334..258374	1443.27	1443.27	1387.79	CTL0200	1041	protein_coding	2705	2705
trmB	Chromosome	258634..259308	131.658	131.658	126.597	CTL0201	675	protein_coding	160	160
CTL0202	Chromosome	259424..260008	29.4331	29.4331	28.3017	CTL0202	585	protein_coding	31	31
murB	Chromosome	complement(260005..260880)	76.7206	76.7206	73.7713	CTL0203	876	protein_coding	121	121
nusB	Chromosome	complement(261013..261519)	364.81	364.81	350.786	CTL0204	507	protein_coding	333	333
infC	Chromosome	261951..262511	2904.88	2904.88	2793.21	CTL0205	561	protein_coding	2934	2934
rpmI	Chromosome	262498..262683	1083.99	1083.99	1042.32	CTL0206	186	protein_coding	363	363
rplT	Chromosome	262702..263073	1979.84	1979.84	1903.74	CTL0207	372	protein_coding	1326	1326
pheS	Chromosome	263080..264108	1916.21	1916.21	1842.55	CTL0208	1029	protein_coding	3550	3550
CTL0209	Chromosome	264419..266395	347.531	347.531	334.171	CTL0209	1977	protein_coding	1237	1237
CTL0210	Chromosome	complement(266392..267492)	141.759	141.759	136.309	CTL0210	1101	protein_coding	281	281
CTL0211	Chromosome	complement(267495..268559)	184.622	184.622	177.525	CTL0211	1065	protein_coding	354	354
tilS	Chromosome	268657..269622	265.641	265.641	255.43	CTL0212	966	protein_coding	462	462
ftsH	Chromosome	269783..272524	2777.97	2777.97	2671.18	CTL0213	2742	protein_coding	13714	13714
pnp	Chromosome	complement(272739..274826)	1631.98	1631.98	1569.24	CTL0214	2088	protein_coding	6135	6135
rpsO	Chromosome	complement(274855..275124)	7064.27	7064.27	6792.71	CTL0215	270	protein_coding	3434	3434
CTL0216	Chromosome	275350..275841	60.962	60.962	58.6185	CTL0216	492	protein_coding	54	54
CTL0217	Chromosome	275873..276091	22.826	22.826	21.9485	CTL0217	219	protein_coding	9	9
CTL0218	Chromosome	complement(276063..276767)	159.933	159.933	153.785	CTL0218	705	protein_coding	203	203
CTL0219	Chromosome	complement(276902..277420)	326.41	326.41	313.862	CTL0219	519	protein_coding	305	305
CTL0220	Chromosome	complement(277433..277939)	649.647	649.647	624.673	CTL0220	507	protein_coding	593	593
CTL0221	Chromosome	complement(277967..278446)	591.303	591.303	568.573	CTL0221	480	protein_coding	511	511
CTL0222	Chromosome	278763..278951	520.166	520.166	500.17	CTL0222	189	protein_coding	177	177
CTL0223	Chromosome	278970..280187	565.92	565.92	544.165	CTL0223	1218	protein_coding	1241	1241
map	Chromosome	complement(280144..281019)	483.783	483.783	465.186	CTL0224	876	protein_coding	763	763
CTL0225	Chromosome	complement(281052..281693)	394.512	394.512	379.346	CTL0225	642	protein_coding	456	456
CTL0226	Chromosome	complement(281710..282309)	1012.74	1012.74	973.806	CTL0226	600	protein_coding	1094	1094
CTL0227	Chromosome	complement(282504..284273)	187.027	187.027	179.837	CTL0227	1770	protein_coding	596	596
CTL0231	Chromosome	complement(285800..287503)	306.726	306.726	294.935	CTL0231	1704	protein_coding	941	941
CTL0231A	Chromosome	complement(287734..287895)	72.0004	72.0004	69.2326	CTL0231A	162	protein_coding	21	21
CTL0231B	Chromosome	complement(287935..288144)	100.507	100.507	96.643	CTL0231B	210	protein_coding	38	38
CTL0232	Chromosome	288258..289523	350.984	350.984	337.491	CTL0232	1266	protein_coding	800	800
cpa	Chromosome	289633..291438	1827.45	1827.45	1757.2	CTL0233	1806	protein_coding	5942	5942
ispH	Chromosome	291533..292456	2295.66	2295.66	2207.41	CTL0234	924	protein_coding	3819	3819
copD2	Chromosome	complement(292508..293989)	194.513	194.513	187.036	CTL0235	1482	protein_coding	519	519
copB2	Chromosome	complement(294001..295521)	85.0858	85.0858	81.815	CTL0236	1521	protein_coding	233	233
lcrH	Chromosome	complement(295549..296145)	151.65	151.65	145.821	CTL0237	597	protein_coding	162	163
CTL0238	Chromosome	complement(296067..297515)	490.65	490.65	471.789	CTL0238	1449	protein_coding	1280	1280
xerD	Chromosome	complement(298375..299277)	572.039	572.039	550.049	CTL0243	903	protein_coding	930	930
CTL0244	Chromosome	299525..300514	240.687	240.687	231.435	CTL0244	990	protein_coding	429	429
glgB	Chromosome	300529..302745	493.55	493.55	474.577	CTL0245	2217	protein_coding	1970	1970
CTL0246	Chromosome	complement(302756..303775)	177.52	177.52	170.696	CTL0246	1020	protein_coding	326	326
CTL0247	Chromosome	complement(303998..305203)	392.855	392.855	377.753	CTL0247	1206	protein_coding	853	853
pmpE	Chromosome	complement(305380..308277)	1180.44	1180.44	1135.06	CTL0248	2898	protein_coding	6159	6159
pmpF	Chromosome	complement(308280..311378)	1533.13	1533.13	1474.19	CTL0249	3099	protein_coding	8554	8554
pmpG	Chromosome	311543..314581	2813.16	2813.16	2705.02	CTL0250	3039	protein_coding	15392	15392
pmpH	Chromosome	314612..317632	2383.34	2383.34	2291.72	CTL0251	3021	protein_coding	12963	12963
CTL0252	Chromosome	318047..318643	172.119	172.119	165.502	CTL0252	597	protein_coding	185	185
pmpI	Chromosome	complement(318738..321374)	1130.87	1130.87	1087.4	CTL0254	2637	protein_coding	5369	5369
CTL0255	Chromosome	321649..323421	3989.83	3989.83	3836.46	CTL0255	1773	protein_coding	12736	12736
CTL0256	Chromosome	complement(323566..323838)	2657.12	2657.12	2554.98	CTL0256	273	protein_coding	1306	1306
gatC	Chromosome	324039..324341	1054.04	1054.04	1013.52	CTL0257	303	protein_coding	575	575
gatA	Chromosome	324353..325828	1075.49	1075.49	1034.15	CTL0258	1476	protein_coding	2858	2858
gatB	Chromosome	325830..327296	1181.29	1181.29	1135.88	CTL0259	1467	protein_coding	3120	3120
CTL0260	Chromosome	complement(327395..328486)	1067.63	1067.63	1026.59	CTL0260	1092	protein_coding	2099	2099
CTL0261	Chromosome	complement(328614..329183)	45.7987	45.7987	44.0382	CTL0261	570	protein_coding	47	47
CTL0262	Chromosome	329497..330447	462.568	462.568	444.786	CTL0262	951	protein_coding	792	792
rnhC	Chromosome	complement(330463..331365)	137.781	137.781	132.485	CTL0263	903	protein_coding	224	224
CTL0264	Chromosome	331621..332052	216.001	216.001	207.698	CTL0264	432	protein_coding	168	168
htrB	Chromosome	complement(332039..333406)	169.309	169.309	162.801	CTL0265	1368	protein_coding	417	417
CTL0266	Chromosome	complement(333538..334794)	515.221	515.221	495.415	CTL0266	1257	protein_coding	1166	1166
CTL0267	Chromosome	complement(334791..335585)	911.746	911.746	876.697	CTL0267	795	protein_coding	1305	1305
cydA	Chromosome	335860..337200	1445.53	1445.53	1389.96	CTL0268	1341	protein_coding	3490	3490
cydB	Chromosome	337212..338273	901.661	901.661	867	CTL0269	1062	protein_coding	1724	1724
CTL0270	Chromosome	complement(338371..339675)	253.668	253.668	243.917	CTL0270	1305	protein_coding	596	596
CTL0271	Chromosome	339884..340612	2219.44	2219.44	2134.12	CTL0271	729	protein_coding	2913	2913
CTL0272	Chromosome	340798..342099	3050.18	3050.18	2932.93	CTL0272	1302	protein_coding	7150	7150
CTL0273	Chromosome	complement(342161..342634)	469.89	469.89	451.827	CTL0273	474	protein_coding	401	401
ileS	Chromosome	343680..346790	474.554	474.554	456.311	CTL0274	3111	protein_coding	2658	2658
lepB	Chromosome	complement(346848..348734)	321.721	321.721	309.353	CTL0275	1887	protein_coding	1093	1093
CTL0276	Chromosome	complement(348920..349663)	114.968	114.968	110.549	CTL0276	744	protein_coding	154	154
rpmE	Chromosome	349739..350065	1491.34	1491.34	1434.01	CTL0277	327	protein_coding	878	878
prfA	Chromosome	350253..351332	442.802	442.802	425.78	CTL0278	1080	protein_coding	861	861
CTL0279	Chromosome	351316..352188	292.667	292.667	281.417	CTL0279	873	protein_coding	460	460
ffh	Chromosome	352185..353531	495.229	495.229	476.192	CTL0280	1347	protein_coding	1201	1201
rpsP	Chromosome	353522..353872	1137.76	1137.76	1094.03	CTL0281	351	protein_coding	719	719
trmD	Chromosome	353888..354946	864.354	864.354	831.127	CTL0282	1059	protein_coding	1648	1648
rplS	Chromosome	354972..355337	1057.75	1057.75	1017.09	CTL0283	366	protein_coding	697	697
rnhB	Chromosome	355401..356054	779.642	779.642	749.672	CTL0284	654	protein_coding	918	918
gmk	Chromosome	356045..356662	745.968	745.968	717.292	CTL0285	618	protein_coding	830	830
CTL0286	Chromosome	356655..356957	483.94	483.94	465.337	CTL0286	303	protein_coding	264	264
metG	Chromosome	356957..358609	960.665	960.665	923.735	CTL0287	1653	protein_coding	2859	2859
recD_2	Chromosome	complement(358748..360988)	230.005	230.005	221.163	CTL0288	2241	protein_coding	928	928
CTL0289	Chromosome	complement(361236..362216)	462.01	462.01	444.25	CTL0289	981	protein_coding	816	816
CTL0290	Chromosome	362599..363372	302.115	302.115	290.501	CTL0290	774	protein_coding	421	421
CTL0291	Chromosome	complement(363337..364494)	50.8426	50.8426	48.8881	CTL0291	1158	protein_coding	106	106
CTL0293	Chromosome	complement(365040..365384)	178.704	178.704	171.834	CTL0293	345	protein_coding	111	111
dcd	Chromosome	complement(365406..365978)	680.476	680.476	654.318	CTL0294	573	protein_coding	702	702
CTL0295	Chromosome	366065..366217	10.8908	10.8908	10.4722	CTL0295	153	protein_coding	3	3
ruvB	Chromosome	366259..367263	518.403	518.403	498.475	CTL0296	1005	protein_coding	938	938
CTL0297	Chromosome	367265..368077	2178.69	2178.69	2094.93	CTL0297	813	protein_coding	3189	3189
CTL0298	Chromosome	complement(368138..370138)	364.736	364.736	350.715	CTL0298	2001	protein_coding	1314	1314
CTL0299	Chromosome	complement(370259..370762)	2951.28	2951.28	2837.83	CTL0299	504	protein_coding	2678	2678
ssb	Chromosome	371228..371701	546.057	546.057	525.066	CTL0300	474	protein_coding	466	466
CTL0301	Chromosome	372044..373543	1096.05	1096.05	1053.92	CTL0301	1500	protein_coding	2960	2960
hct2	Chromosome	373681..374352	2411.83	2411.83	2319.11	CTL0302	672	protein_coding	2918	2918
CTL0303	Chromosome	374507..375451	125.193	125.193	120.38	CTL0303	945	protein_coding	213	213
CTL0304	Chromosome	375546..376259	142.358	142.358	136.886	CTL0304	714	protein_coding	183	183
CTL0305	Chromosome	376350..377822	2375.95	2375.95	2284.61	CTL0305	1473	protein_coding	6301	6301
CTL0306	Chromosome	complement(377881..379548)	204.457	204.457	196.598	CTL0306	1668	protein_coding	614	614
CTL0307	Chromosome	complement(379584..381275)	284.281	284.281	273.353	CTL0307	1692	protein_coding	866	866
hemN_2	Chromosome	complement(381336..382466)	331.982	331.982	319.22	CTL0308	1131	protein_coding	676	676
CTL0309	Chromosome	complement(382456..382902)	397.624	397.624	382.339	CTL0309	447	protein_coding	320	320
sucA	Chromosome	383234..385945	414.116	414.116	398.197	CTL0310	2712	protein_coding	2022	2022
sucB_1	Chromosome	385949..387046	223.589	223.589	214.994	CTL0311	1098	protein_coding	442	442
CTL0312	Chromosome	complement(387075..387806)	205.631	205.631	197.726	CTL0312	732	protein_coding	271	271
gcpE	Chromosome	complement(387815..389623)	167.95	167.95	161.493	CTL0313	1809	protein_coding	547	547
CTL0314	Chromosome	complement(389775..390866)	191.247	191.247	183.896	CTL0314	1092	protein_coding	376	376
fer	Chromosome	complement(390946..391221)	438.71	438.71	421.846	CTL0315	276	protein_coding	218	218
flhA	Chromosome	391403..393220	116.402	116.402	111.928	CTL0316	1818	protein_coding	381	381
fliA	Chromosome	393328..394089	234.71	234.71	225.687	CTL0317	762	protein_coding	322	322
tyrS	Chromosome	394248..395486	689.47	689.47	662.966	CTL0318	1239	protein_coding	1538	1538
gnd	Chromosome	395496..396938	801.777	801.777	770.955	CTL0319	1443	protein_coding	2083	2083
lepA	Chromosome	complement(396999..398807)	576.003	576.003	553.861	CTL0320	1809	protein_coding	1876	1876
CTL0321	Chromosome	complement(398993..400579)	2239.23	2239.23	2153.15	CTL0321	1587	protein_coding	6398	6398
CTL0322	Chromosome	complement(400930..401406)	1411.29	1411.29	1357.03	CTL0322	477	protein_coding	1212	1212
CTL0323	Chromosome	402067..403047	1349.23	1349.23	1297.36	CTL0323	981	protein_coding	2383	2383
CTL0324	Chromosome	403040..403819	1434.15	1434.15	1379.02	CTL0324	780	protein_coding	2014	2014
CTL0325	Chromosome	403820..405175	452.21	452.21	434.826	CTL0325	1356	protein_coding	1104	1104
CTL0326	Chromosome	405165..406121	436.452	436.452	419.674	CTL0326	957	protein_coding	752	752
dxr	Chromosome	406148..407287	440.447	440.447	423.516	CTL0327	1140	protein_coding	904	904
CTL0328	Chromosome	407483..409342	1067.26	1067.26	1026.24	CTL0328	1860	protein_coding	3574	3574
CTL0329	Chromosome	complement(409289..410266)	1189.24	1189.24	1143.52	CTL0329	978	protein_coding	2094	2094
recF	Chromosome	complement(410424..411521)	77.9021	77.9021	74.9074	CTL0330	1098	protein_coding	154	154
dnaN	Chromosome	complement(411521..412771)	759.223	759.223	730.037	CTL0331	1251	protein_coding	1710	1710
smpB	Chromosome	412901..413356	151.038	151.038	145.232	CTL0332	456	protein_coding	124	124
apbE	Chromosome	complement(413334..414284)	102.209	102.209	98.2797	CTL0333	951	protein_coding	175	175
folD	Chromosome	complement(414254..415117)	233.358	233.358	224.388	CTL0334	864	protein_coding	363	363
CTL0335	Chromosome	complement(415235..415630)	91.1693	91.1693	87.6646	CTL0335	396	protein_coding	65	65
ltuB	Chromosome	415955..416248	1921.34	1921.34	1847.48	CTL0336	294	protein_coding	1017	1017
CTL0337	Chromosome	416281..416601	4756.64	4756.64	4573.79	CTL0337	321	protein_coding	2749	2749
CTL0338	Chromosome	416611..418293	701.962	701.962	674.978	CTL0338	1683	protein_coding	2127	2127
CTL0338A	Chromosome	418290..418772	355.338	355.338	341.678	CTL0338A	483	protein_coding	309	309
CTL0339	Chromosome	complement(418786..419871)	1364.54	1364.54	1312.09	CTL0339	1086	protein_coding	2668	2668
CTL0340	Chromosome	complement(420042..421781)	131.197	131.197	126.153	CTL0340	1740	protein_coding	411	411
rpmB	Chromosome	complement(421901..422170)	1119.09	1119.09	1076.07	CTL0341	270	protein_coding	544	544
malQ	Chromosome	complement(422319..423902)	72.2342	72.2342	69.4574	CTL0342	1584	protein_coding	206	206
scc1	Chromosome	complement(423906..424346)	317.389	317.389	305.189	CTL0343	441	protein_coding	252	252
lcrE	Chromosome	complement(424384..425649)	674.766	674.766	648.827	CTL0344	1266	protein_coding	1538	1538
lcrD	Chromosome	complement(425667..427793)	1434.93	1434.93	1379.77	CTL0345	2127	protein_coding	5495	5495
sctU	Chromosome	complement(427793..428875)	644.67	644.67	619.888	CTL0346	1083	protein_coding	1257	1257
CTL0347	Chromosome	429132..430232	218.439	218.439	210.042	CTL0347	1101	protein_coding	433	433
ribF	Chromosome	complement(430241..431146)	287.525	287.525	276.472	CTL0348	906	protein_coding	469	469
truB	Chromosome	complement(431103..431828)	951.731	951.731	915.145	CTL0349	726	protein_coding	1244	1244
rbfA	Chromosome	complement(431866..432237)	1709.59	1709.59	1643.87	CTL0350	372	protein_coding	1145	1145
infA	Chromosome	complement(432244..434934)	1653.29	1653.29	1589.74	CTL0351	2691	protein_coding	8010	8010
nusA	Chromosome	complement(434891..436195)	1662.04	1662.04	1598.15	CTL0352	1305	protein_coding	3905	3905
rpsA	Chromosome	complement(436313..438022)	2683.94	2683.94	2580.76	CTL0353	1710	protein_coding	8263	8263
trxB	Chromosome	438267..439322	534.918	534.918	514.355	CTL0354	1056	protein_coding	1017	1017
acpS	Chromosome	439328..439687	228.344	228.344	219.566	CTL0355	360	protein_coding	148	148
CTL0356	Chromosome	complement(439688..440149)	335.423	335.423	322.529	CTL0356	462	protein_coding	279	279
CTL0357	Chromosome	440285..440746	342.636	342.636	329.465	CTL0357	462	protein_coding	285	285
CTL0358	Chromosome	440781..441677	322.608	322.608	310.207	CTL0358	897	protein_coding	521	521
fabI	Chromosome	complement(441667..442563)	536.236	536.236	515.622	CTL0359	897	protein_coding	866	866
CTL0360	Chromosome	442875..444845	98.6307	98.6307	94.8392	CTL0360	1971	protein_coding	350	350
CTL0361	Chromosome	complement(445045..445869)	59.9193	59.9193	57.6159	CTL0361	825	protein_coding	89	89
CTL0362	Chromosome	445916..447022	150.523	150.523	144.737	CTL0362	1107	protein_coding	300	300
CTL0363	Chromosome	447076..447831	177.062	177.062	170.256	CTL0363	756	protein_coding	241	241
CTL0364	Chromosome	complement(447844..448632)	213.303	213.303	205.103	CTL0364	789	protein_coding	303	303
hsp60_1	Chromosome	complement(448761..450395)	4059.92	4059.92	3903.85	CTL0365	1635	protein_coding	11951	11951
groES	Chromosome	complement(450434..450742)	2047.37	2047.37	1968.66	CTL0366	309	protein_coding	1139	1139
pepF	Chromosome	complement(450914..452740)	531.719	531.719	511.278	CTL0367	1827	protein_coding	1749	1749
clpB	Chromosome	453042..455645	715.833	715.833	688.315	CTL0368	2604	protein_coding	3356	3356
CTL0369	Chromosome	455671..457131	311.741	311.741	299.757	CTL0369	1461	protein_coding	820	820
incD	Chromosome	457317..457799	1051.07	1051.07	1010.66	CTL0370	483	protein_coding	914	914
incE	Chromosome	457866..458264	1577.2	1577.2	1516.57	CTL0371	399	protein_coding	1133	1133
incF	Chromosome	458269..458583	1296.01	1296.01	1246.19	CTL0372	315	protein_coding	735	735
incG	Chromosome	458670..459173	934.536	934.536	898.611	CTL0373	504	protein_coding	848	848
incA	Chromosome	complement(459340..460080)	213.628	213.628	205.415	CTL0374	741	protein_coding	285	285
CTL0375	Chromosome	complement(460207..460482)	26.1616	26.1616	25.1559	CTL0375	276	protein_coding	13	13
araD	Chromosome	460581..461267	127.741	127.741	122.831	CTL0376	687	protein_coding	158	158
efp_2	Chromosome	461254..461811	736.594	736.594	708.278	CTL0377	558	protein_coding	740	740
accB	Chromosome	461824..462318	218.806	218.806	210.395	CTL0378	495	protein_coding	195	195
accC	Chromosome	462322..463695	320.97	320.97	308.631	CTL0379	1374	protein_coding	794	794
rplM	Chromosome	463918..464370	2207.01	2207.01	2122.17	CTL0380	453	protein_coding	1800	1800
rpsI	Chromosome	464396..464785	720.637	720.637	692.934	CTL0381	390	protein_coding	506	506
CTL0382	Chromosome	complement(464833..465684)	151.896	151.896	146.057	CTL0382	852	protein_coding	233	233
adk	Chromosome	complement(465780..466517)	373.298	373.298	358.948	CTL0383	738	protein_coding	496	496
CTL0384	Chromosome	466724..467368	198.061	198.061	190.447	CTL0384	645	protein_coding	230	230
CTL0385	Chromosome	467365..468066	344.969	344.969	331.708	CTL0385	702	protein_coding	436	436
CTL0386	Chromosome	complement(468069..471485)	149.871	149.871	144.109	CTL0386	3417	protein_coding	922	922
CTL0387	Chromosome	complement(471482..472759)	134.294	134.294	129.132	CTL0387	1278	protein_coding	309	309
CTL0388	Chromosome	complement(472838..473641)	125.041	125.041	120.234	CTL0388	804	protein_coding	181	181
CTL0389	Chromosome	474097..474510	201.243	201.243	193.507	CTL0389	414	protein_coding	150	150
CTL0390	Chromosome	474568..475650	236.43	236.43	227.341	CTL0390	1083	protein_coding	461	461
CTL0391	Chromosome	475740..476459	515.317	515.317	495.507	CTL0391	720	protein_coding	668	668
CTL0392	Chromosome	476478..477323	264.585	264.585	254.414	CTL0392	846	protein_coding	403	403
CTL0393	Chromosome	477301..478248	168.153	168.153	161.689	CTL0393	948	protein_coding	287	287
oppA	Chromosome	complement(478245..479525)	168.667	168.667	162.184	CTL0394	1281	protein_coding	389	389
CTL0395	Chromosome	479701..480387	428.499	428.499	412.027	CTL0395	687	protein_coding	530	530
CTL0396	Chromosome	480571..481017	602.649	602.649	579.483	CTL0396	447	protein_coding	485	485
CTL0397	Chromosome	481417..482274	5077.21	5077.21	4882.04	CTL0397	858	protein_coding	7843	7843
CTL0398	Chromosome	482276..483118	7142.86	7142.86	6868.28	CTL0398	843	protein_coding	10841	10841
CTL0399	Chromosome	483118..483984	4255.11	4255.11	4091.53	CTL0399	867	protein_coding	6642	6642
pkn1	Chromosome	484170..486014	584.031	584.031	561.58	CTL0400	1845	protein_coding	1940	1940
dnlJ	Chromosome	486025..488016	290.821	290.821	279.641	CTL0401	1992	protein_coding	1043	1043
CTL0402	Chromosome	488114..492463	530.022	530.022	509.647	CTL0402	4350	protein_coding	4151	4151
mhpA	Chromosome	complement(492526..494049)	340.402	340.402	327.317	CTL0403	1524	protein_coding	934	934
CTL0404	Chromosome	complement(494249..495196)	183.972	183.972	176.9	CTL0404	948	protein_coding	314	314
rpmG	Chromosome	495595..495753	579.884	579.884	557.593	CTL0405	159	protein_coding	166	166
CTL0406	Chromosome	495789..497300	333.185	333.185	320.377	CTL0406	1512	protein_coding	907	907
CTL0407	Chromosome	497305..497982	184.325	184.325	177.239	CTL0407	678	protein_coding	225	225
CTL0408	Chromosome	complement(498133..500565)	284.222	284.222	273.296	CTL0408	2433	protein_coding	1245	1245
CTL0411	Chromosome	complement(502302..503240)	17.1539	17.1539	16.4945	CTL0411	939	protein_coding	29	29
CTL0413	Chromosome	complement(503754..504959)	126.193	126.193	121.342	CTL0413	1206	protein_coding	274	274
CTL0417	Chromosome	complement(507306..508052)	46.1001	46.1001	44.3279	CTL0417	747	protein_coding	62	62
CTL0419	Chromosome	508663..510192	235.605	235.605	226.548	CTL0419	1530	protein_coding	649	649
CTL0419A	Chromosome	510245..510505	57.4584	57.4584	55.2496	CTL0419A	261	protein_coding	27	27
trpR	Chromosome	511407..511691	111.086	111.086	106.816	CTL0422	285	protein_coding	57	57
trpB	Chromosome	512040..513218	142.273	142.273	136.804	CTL0423	1179	protein_coding	302	302
trpA	Chromosome	513211..513972	287.921	287.921	276.852	CTL0424	762	protein_coding	395	395
CTL0425	Chromosome	complement(514163..514684)	124.493	124.493	119.708	CTL0425	522	protein_coding	117	117
CTL0426	Chromosome	complement(514761..514916)	46.286	46.286	44.5067	CTL0426	156	protein_coding	13	13
oppA2	Chromosome	515293..516882	127.854	127.854	122.939	CTL0427	1590	protein_coding	366	366
dsbB	Chromosome	complement(516909..517316)	148.387	148.387	142.683	CTL0428	408	protein_coding	109	109
dsbG	Chromosome	complement(517313..518029)	776.984	776.984	747.116	CTL0429	717	protein_coding	1003	1003
CTL0430	Chromosome	518175..519389	219.887	219.887	211.434	CTL0430	1215	protein_coding	481	481
CTL0431	Chromosome	complement(519391..519903)	299.911	299.911	288.382	CTL0431	513	protein_coding	277	277
CTL0432	Chromosome	complement(520047..520739)	1010.68	1010.68	971.825	CTL0432	693	protein_coding	1261	1261
CTL0433	Chromosome	complement(521047..521757)	1829.56	1829.56	1759.23	CTL0433	711	protein_coding	2342	2342
kdsB	Chromosome	522125..522889	372.466	372.466	358.148	CTL0434	765	protein_coding	513	513
pyrG	Chromosome	522865..524484	270.173	270.173	259.787	CTL0435	1620	protein_coding	788	788
CTL0436	Chromosome	524471..524917	238.575	238.575	229.403	CTL0436	447	protein_coding	192	192
zwf	Chromosome	525034..526557	742.762	742.762	714.209	CTL0437	1524	protein_coding	2038	2038
devB	Chromosome	526582..527352	322.021	322.021	309.642	CTL0438	771	protein_coding	447	447
dnaX_1	Chromosome	complement(527349..528221)	319.389	319.389	307.111	CTL0439	873	protein_coding	502	502
tdk	Chromosome	complement(528235..528846)	352.136	352.136	338.6	CTL0440	612	protein_coding	388	388
gyrA	Chromosome	complement(528848..531358)	1025.48	1025.48	986.059	CTL0441	2511	protein_coding	4636	4636
gyrB2	Chromosome	complement(531373..533787)	1083.49	1083.49	1041.84	CTL0442	2415	protein_coding	4711	4711
CTL0443	Chromosome	complement(533790..534140)	829.191	829.191	797.316	CTL0443	351	protein_coding	524	524
CTL0444	Chromosome	complement(534287..534982)	113.321	113.321	108.965	CTL0444	696	protein_coding	142	142
tgt	Chromosome	complement(535086..536204)	168.267	168.267	161.799	CTL0445	1119	protein_coding	339	339
mgtE	Chromosome	complement(536331..537743)	629.332	629.332	605.139	CTL0446	1413	protein_coding	1601	1601
CTL0447	Chromosome	complement(538183..539274)	226.343	226.343	217.642	CTL0447	1092	protein_coding	445	445
CTL0448	Chromosome	539500..539820	51.9095	51.9095	49.914	CTL0448	321	protein_coding	30	30
gcp	Chromosome	539896..540912	272.527	272.527	262.051	CTL0449	1017	protein_coding	499	499
oppA3	Chromosome	540876..542432	405.604	405.604	390.012	CTL0450	1557	protein_coding	1137	1137
oppB	Chromosome	542591..543532	237.621	237.621	228.486	CTL0451	942	protein_coding	403	403
oppC	Chromosome	543564..544409	191.053	191.053	183.708	CTL0452	846	protein_coding	291	291
oppD	Chromosome	544402..545235	258.402	258.402	248.469	CTL0453	834	protein_coding	388	388
[truncated: 436 more rows]

## Sheet: KD-2
Name	Chromosome	Region	Expression value	TPM	RPKM	Gene ID	Gene length	Biotype	Unique gene reads	Total gene reads
[truncated: 874 more rows]

[truncated: 1 more sheets: KD-3]
